# Supplementary material for: Modulation of the human gut microbiota by dietary fibres occurs at the species level
Source: BMC Biol. 2016 Jan 11;14:3. doi: 10.1186/s12915-015-0224-3 (PMC4709873; doi:10.1186/s12915-015-0224-3)
Supplement: Additional file 2: Table S1. — Proportional abundance of each operational taxonomic unit (OTU; in %) per sample (97 % OTU cut-off). (XLSX 1538 kb) [file 12915_2015_224_MOESM2_ESM.xlsx]

## Sheet: Summary % of Reads
Table 1S. Proportional abundance of each OTU (in %) per sample (97% OTU cut-off). The taxonomic classification for each OTU is shown at the right-hand side. The ENA accession numbers for each sample are given directly above the sample name in each column.
MiSeq V1/V2 results (all samples rarefied to 8767 reads)
No. of Seqs:	8767	8767	8767	8767	8767	8767	8767	8767	8767	8767	8767	8767	8767	8767	8767	8767	8767	8767	8767	8767	8767	8767	8767	8767	8767	8767	8767	8767	8767	8767	8767	8767	8767	8767	8767	8767	8767	8767	8767	8767	8767	8767	8767	8767	8767	8767	8767	8767	8767
Faecal Donor	1	1	1	1	1	1	1	1	1	1	1	1	2	2	2	2	2	2	2	2	2	2	2	2	3	3	3	3	3	3	3	3	3	3	3	3	2	2	2	2	2	2	2	2	2	2	2	2	2
Substrate	inulin	inulin	inulin	inulin	inulin	inulin	inulin	inulin	inulin	inulin	inulin	inulin	inulin	inulin	inulin	inulin	inulin	inulin	inulin	inulin	inulin	inulin	inulin	inulin	inulin	inulin	inulin	inulin	inulin	inulin	inulin	inulin	inulin	inulin	inulin	inulin	inulin	inulin	inulin	inulin	inulin	inulin	inulin	inulin	inulin	inulin	inulin	inulin	pectin
pH			5.5	6	6.4	6.9			6.9	6.4	6	5.5			5.5	6	6.4	6.9			6.9	6.4	6	5.5			5.5	6	6.4	6.9			6.9	6.4	6	5.5			5.5	6	6.4	6.9			6.9	6.4	6	5.5
Time point	Faecal Inoculum	Inoculated fermentor - t0	day 3	day 6	day 9	day 12	Faecal Inoculum	Inoculated fermentor - t0	day 3	day 6	day 9	day 12	Faecal Inoculum	Inoculated fermentor - t0	day 3	day 6	day 9	day 12	Faecal Inoculum	Inoculated fermentor - t0	day 3	day 6	day 9	day 12	Faecal Inoculum	Inoculated fermentor - t0	day 3	day 6	day 9	day 12	Faecal Inoculum	Inoculated fermentor - t0	day 3	day 6	day 9	day 12	Faecal Inoculum	Inoculated fermentor - t0	day 3	day 6	day 9	day 12	Faecal Inoculum	Inoculated fermentor - t0	day 3	day 6	day 9	day 12	Faecal Inoculum
ENA accession no.	ERS782738	ERS782739	ERS782740	ERS782741	ERS782742	ERS782743	ERS782744	ERS782745	ERS782746	ERS782747	ERS782748	ERS782749	ERS782750	ERS782751	ERS782752	ERS782753	ERS782754	ERS782755	ERS782756	ERS782757	ERS782758	ERS782759	ERS782760	ERS782761	ERS782762	ERS782763	ERS782764	ERS782765	ERS782766	ERS782767	ERS782768	ERS782769	ERS782770	ERS782771	ERS782772	ERS782773	ERS782774	ERS782775	ERS782776	ERS782777	ERS782778	ERS782779	ERS782780	ERS782781	ERS782782	ERS782783	ERS782784	ERS782785	ERS782786
OTU No.	D1_F1_Ino_Inulin	D1_F1_d0_Inulin	D1_F1_d3_Inulin	D1_F1_d6_Inulin	D1_F1_d9_Inulin	D1_F1_d12_Inulin	D1_F2_Ino_Inulin	D1_F2_d0_Inulin	D1_F2_d3_Inulin	D1_F2_d6_Inulin	D1_F2_d9_Inulin	D1_F2_d12_Inulin	D2duplicate_F1_Ino_Inulin	D2duplicate_F1_d0_Inulin	D2duplicate_F1_d3_Inulin	D2duplicate_F1_d6_Inulin	D2duplicate_F1_d9_Inulin	D2duplicate_F1_d12_Inulin	D2duplicate_F2_Ino_Inulin	D2duplicate_F2_d0_Inulin	D2duplicate_F2_d3_Inulin	D2duplicate_F2_d6_Inulin	D2duplicate_F2_d9_Inulin	D2duplicate_F2_d12_Inulin	D3_F1_Ino_Inulin	D3_F1_d0_Inulin	D3_F1_d3_Inulin	D3_F1_d6_Inulin	D3_F1_d9_Inulin	D3_F1_d12_Inulin	D3_F2_Ino_Inulin	D3_F2_d0_Inulin	D3_F2_d3_Inulin	D3_F2_d6_Inulin	D3_F2_d9_Inulin	D3_F2_d12_Inulin	D2_F1_Ino_Inulin	D2_F1_d0_Inulin	D2_F1_d3_Inulin	D2_F1_d6_Inulin	D2_F1_d9_Inulin	D2_F1_d12_Inulin	D2_F2_Ino_Inulin	D2_F2_d0_Inulin	D2_F2_d3_Inulin	D2_F2_d6_Inulin	D2_F2_d9_Inulin	D2_F2_d12_Inulin	D2_Ino_Pectin
Otu0001	7.26588	11.7372	70.868	72.4535	77.0047	77.9856	6.9351	10.8019	67.4575	65.7123	22.7672	3.47896	8.70309	5.72602	4.04928	0.239535	0.399224	0.342192	9.17075	7.89324	1.09502	0.376412	0.456256	0.433444	3.25083	5.79446	4.77929	37.7096	27.5237	60.4426	3.52458	5.32679	61.298	41.9414	56.7811	49.789	8.04152	9.2506	1.7794	0.239535	0.0912513	0.0228128	7.8362	9.01106	0.638759	0.250941	0.182503	0.0570321	9.80951
Otu0002	6.37618	14.1211	0.672978	0.536101	0.125471	0	7.23166	15.353	1.28892	0.44485	0.171096	0.0684385	7.48261	5.1557	4.266	0.410631	3.27364	1.63112	8.07574	7.71073	0.490476	0.114064	0.479069	0.410631	8.95403	16.2541	1.0722	0.764229	0.764229	0.752823	8.86278	17.4632	1.16345	0.8897	1.16345	1.56268	13.9044	20.7825	8.96544	1.99612	1.03798	0.387818	13.7675	18.9917	2.15581	2.34972	3.70708	2.39535	0.958138
Otu0003	0.0114064	0.0684385	0.0114064	0.0114064	0	0	0.0114064	0.0228128	0	0	0	0	1.2433	0.969545	0.319379	0.0114064	0.0114064	0	0.958138	1.99612	0	0	0	0	0.0570321	0.136877	0.0114064	0	0	0	0.262347	0.250941	0.0228128	0	0	0	1.0608	1.02658	0.0684385	0.0114064	0	0	1.08361	0.866887	0.0114064	0.0228128	0.0342192	0.307973	0.547508
Otu0004	0.513288	0.650165	1.43721	0.593133	0.171096	0.0798449	0.399224	0.524695	0.832668	0.319379	5.5093	0.114064	1.40299	1.04939	0.422037	0.0570321	5.70321	39.7742	1.2433	1.58549	42.6714	59.8494	51.8193	29.862	0.992358	1.22049	3.80974	0.148283	0.0912513	0.148283	1.0722	1.0608	0.193909	0.182503	0.342192	1.33455	1.7794	2.40675	12.0338	42.3634	49.4696	48.078	1.98472	2.47519	31.3448	10.2087	18.7293	4.68803	0.456256
Otu0005	0.0114064	0	0	0	0	0.0114064	0	0	0	0.0114064	0	0	0	0.0228128	0	0.0114064	0	0	0.0228128	0.0114064	0.0342192	0.0570321	0.0570321	7.40276	12.9691	10.9159	47.7244	43.39	55.5948	14.0983	7.6537	10.608	17.4176	39.5688	15.3758	8.37231	2.21284	2.36113	0.273754	0.0114064	0	0.0114064	3.28505	3.0227	0.193909	1.01517	0.262347	0	2.38394
Otu0006	0.0114064	0	0	0	0	0	0	0	0	0	0	0	0	0	0	0	0	0	0.0228128	0	0.0114064	0	0	0	2.63488	3.13676	0.718604	0	0	0.0114064	3.41052	2.63488	0.0912513	1.67674	0.490476	0.821262	0	0	0	0	0	0	0.0114064	0	0	0	0	0	0
Otu0007	7.20885	3.5588	0.570321	0.0228128	0	0	7.84761	3.53599	0.764229	0.0342192	0.707197	0.798449	7.16323	2.21284	2.50941	16.4937	22.6988	8.53199	7.00354	4.92757	0.0570321	0.0114064	0	0	2.46378	1.83643	4.18615	0.958138	1.32314	0.250941	2.70332	1.40299	0.148283	0.0114064	0	0	0.832668	0.433444	3.50177	0.798449	0.102658	0	1.09502	0.798449	0.365005	0.15969	0.513288	2.30409	0.307973
Otu0008	1.89346	2.73754	1.22049	0.0684385	0.171096	0.0912513	2.06456	1.73377	0.923919	0.296567	6.88947	2.52082	3.2052	1.04939	5.44086	14.1554	4.38006	0.8897	2.17862	2.08737	2.50941	2.06456	0.536101	0.193909	2.89723	3.31927	13.0261	4.81351	1.73377	2.12159	2.33831	2.39535	0.695791	0.228128	0.273754	0.456256	3.65005	4.08349	6.67275	1.74518	0.912513	1.04939	3.46755	4.32303	1.9619	1.23189	3.01129	2.61207	0
Otu0009	0	0	0	0	0.0114064	0	0	0	0	0	0	0	2.93145	1.84784	6.42181	0.638759	0.296567	0.855481	3.87818	5.39523	0.536101	0.615946	4.08349	2.74894	1.69956	1.5969	0.0342192	0	0	0	1.82503	1.0608	0.0228128	0	0	0	0.376412	0.479069	7.98449	2.73754	1.27752	0.912513	0.593133	0.593133	2.53222	3.05692	4.02646	13.106	10.0262
Otu0010	0.365005	0.148283	0.0114064	0	0	0	0.273754	0.102658	0.0228128	0.0228128	0.775636	0.319379	3.19379	0.958138	2.65769	23.3261	9.29622	5.37242	3.05692	1.81362	0.0798449	0.0342192	0	0	3.34208	2.37253	1.56268	0.148283	0.650165	0.866887	2.95426	1.9505	0	0.0228128	0.992358	2.34972	3.87818	2.23566	1.26611	0.752823	0.0114064	0	3.92381	2.6691	1.72237	0.273754	1.9619	14.0527	4.82491
Otu0011	4.32303	4.266	0.0684385	0	0	0	4.38006	3.77552	0.0342192	0.0228128	0.0570321	0.0456256	0	0	0	0	0	0	0	0	0	0	0	0	0	0	0	0	0	0.0114064	0	0	0	0	0	0	0	0	0	0	0	0	0	0.0114064	0	0	0	0	0
Otu0012	0	0.0114064	0	0	0	0	0	0	0	0	0	0.0114064	4.57397	3.96943	2.05315	0.273754	0.0114064	0.0114064	5.1557	5.78305	0.661572	0.148283	0.0570321	0.0228128	1.51705	1.28892	0.0114064	0	0	0.0114064	1.2433	1.03798	0.0456256	0.0114064	0	0	3.19379	3.7413	1.01517	0.15969	0.136877	0.0570321	3.22801	3.79833	0.365005	0.15969	0.125471	0.0684385	2.81738
Otu0013	4.41428	2.69191	0.239535	0.0456256	0	0	4.00365	2.80598	0.399224	0.0342192	1.08361	47.6104	0	0	0	0	0	0.0114064	0	0	0.0114064	0	0	0	0.501882	0.28516	0.0114064	0	0	0	0.319379	0.205315	0	0	0	0	0	0.0114064	0	0	0	0	0	0	0	0	0	0	0
Otu0014	1.66534	1.22049	0.216722	0.205315	0	0.0114064	1.61971	0.980951	0.307973	0.0570321	0.228128	0	2.47519	1.0722	0.661572	0.193909	0.60454	1.02658	2.74894	0.923919	3.67286	0.547508	0.273754	0.148283	0.433444	0.193909	0.136877	0.0114064	0	0.0114064	0.422037	0.296567	0.114064	0.0456256	0.0912513	0.0342192	3.11395	3.28505	0.935326	0.319379	0.0570321	0	3.25083	3.0227	5.3382	2.81738	0.615946	0.365005	13.836
Otu0015	0	0	0	0	0	0	0	0	0.0114064	0	0	0	0	0	0	0	0	0	0	0	0	0.0114064	0	0	0	0	0	0	0.193909	0.0342192	0	0	0	0	0	0	0	0	0	0	0.0456256	0.15969	0	0.0228128	0	0	0	19.2768	0
Otu0016	0.228128	0.125471	0	0	0	0	0.102658	0.114064	0.0114064	0	0	0	0.205315	0.228128	0.171096	0	0.0114064	0	0.182503	0.399224	0	0	0	0	0	0	0	0	0	0	0	0	0	0	0	0	1.58549	0.866887	0.0114064	0	0	0	1.67674	1.15205	0.0114064	0	0	0	0.912513
Otu0017	0.456256	1.12923	1.36877	0.501882	1.26611	3.94662	0.422037	0.775636	1.69956	0.741417	1.72237	0.638759	0.296567	0.410631	0.148283	0.0114064	0.171096	0.0570321	0.353599	0.365005	0.752823	0.0570321	0.0342192	0.171096	0.456256	0.60454	0.125471	0.0114064	0.136877	0.0570321	0.513288	0.775636	0.125471	0.479069	0.912513	1.4258	0.695791	0.479069	0.205315	0.0684385	0.0228128	0	0.60454	0.501882	0.0456256	0.0342192	0	0.0114064	0.433444
Otu0018	1.0722	0.855481	0.501882	0.513288	0.114064	0.0114064	1.00376	0.627353	0.44485	0.479069	0.855481	5.76024	0.695791	0.661572	0.946732	5.13288	2.09878	1.36877	1.22049	1.22049	0.0912513	0.365005	1.08361	1.0722	1.14064	0.684385	0.695791	0	0	0.0114064	0.844074	0.969545	0.15969	0.0228128	0	0.0114064	0.992358	0.60454	7.60808	1.50565	1.63112	1.57408	0.844074	0.536101	0.296567	1.2433	4.01506	11.7144	0.44485
Otu0019	0	0	0.114064	0.15969	0.672978	1.72237	0	0	0.0228128	0.15969	0.901106	1.73377	0.0342192	0.0684385	0.410631	0.239535	0.787042	0.855481	0	0.969545	0.319379	0.798449	2.07597	1.17486	0	0	0	0.0798449	0.0228128	0.125471	0	0	0	0	0	0	0.182503	0.171096	0.672978	3.04551	1.81362	7.09479	0.125471	0.125471	1.57408	3.05692	1.48283	0.718604	0.0114064
Otu0020	0	0	0	0	0	0	0	0	0	0	0	0	0	0	0	0.0114064	0.0342192	0	0	0	0.0114064	0	0	0	0.980951	1.51705	0.262347	0.148283	0.102658	0.0684385	0.684385	1.57408	0.0684385	0.0798449	0.0114064	0.0684385	0.0228128	0	0	0	0	0	0	0.0114064	0	0	0	0	0
Otu0021	0	0	0	0	0	0	0	0	0	0	0	0	0	0	0	0	0	0	0	0	0	0	0	0	0	0	0	0	0	0	0	0	0	0	0	0	0	0	0	0	0	0	0	0	0	0	0	0.0456256	0
Otu0022	0.136877	0.273754	0.0342192	0.182503	0	0.0114064	0.102658	0.148283	0.136877	0.216722	0	0.0114064	2.70332	2.06456	1.17486	0.125471	0.615946	1.69956	2.63488	3.36489	0	0	0	0	0.136877	0.171096	0	0.0114064	0.0114064	0	0.15969	0.307973	0.73001	0.228128	0.125471	0.0798449	0.148283	0.228128	0.650165	2.05315	3.82115	1.15205	0.250941	0.239535	1.91628	1.56268	0.695791	0.228128	0.775636
Otu0023	0	0	0	0	0	0.0114064	0	0.0114064	0	0	0	0	0	0	0.0114064	0.0114064	0	0	0	0	0	0	0	0	0	0	0	0	0	0	0	0	0	0	0	0	0	0.0456256	0.0114064	0	0.0114064	0	0	0.0456256	0	0.0228128	0.0114064	0.0228128	0
Otu0024	0.28516	0.387818	0.513288	0.0342192	0	0	0.307973	8.55481	1.4258	0.878294	0.216722	0.136877	0	43.1733	0.73001	0.0228128	0.0114064	0	0	0.273754	0.0798449	2.24706	0.0684385	0	0.923919	0.855481	0.0342192	0.0228128	0.0114064	0	1.12923	1.46002	0.125471	0.0570321	0.0798449	0.410631	0	0	0.0228128	0.148283	0	0.0684385	0.0114064	0	0.0456256	0.136877	0.0114064	0	0.182503
Otu0025	0	0	0	0	0	0	0	0	0	0	0	0	0.0228128	0	0	3.66146	4.18615	1.92768	0	0.0342192	0.0228128	0	0.0228128	1.6083	0	0	0	0	0	0.0114064	0	0	0	0	0	0	1.23189	0.866887	2.52082	3.60443	3.26223	2.74894	1.18627	0.707197	5.3382	4.66522	0.399224	0.0114064	0
Otu0026	0.0798449	0.0456256	0.205315	0.0684385	0.0684385	0.0456256	0.0798449	0.0228128	0.205315	0.0456256	0	0	0.809855	0.376412	0.28516	0	1.4258	1.39158	0.901106	0.775636	2.42957	0.102658	0.0228128	0.0228128	1.17486	0.912513	0.0570321	0.136877	0.262347	0.182503	1.93909	0.809855	1.75659	1.08361	2.01893	2.82879	0.695791	0.387818	2.89723	3.57021	1.5969	1.53987	0.490476	0.273754	3.12536	2.78316	3.9124	0.0228128	0
Otu0027	1.22049	1.16345	0	0.0114064	0.273754	0.228128	1.09502	0.844074	0	0.0114064	0.0114064	0.0114064	0	0	0.0114064	0.866887	0.0456256	0.0114064	0	0	0	0.296567	0.102658	0.0684385	0.718604	0.992358	0.239535	1.0608	0.228128	0.228128	1.17486	1.46002	0.205315	0.125471	0.239535	1.20908	0	0	0.0456256	0.114064	0.102658	0.205315	0	0.0114064	0.0342192	0.0114064	0	0.0114064	0
Otu0028	0	0	0	0.0456256	0.102658	0.296567	0	0	0	0	1.2433	0.0228128	0	0	0	0	0.0228128	0	0	0.0114064	13.6307	8.7259	8.08714	5.54352	0	0	0	0	0	0	0	0	0	0	0	0	0	0	2.09878	4.03787	0.764229	1.38018	0.0114064	0	5.5207	2.95426	0.342192	0	0
Otu0029	3.96943	2.78316	0.228128	0	0	0	3.65005	2.8516	0.365005	0.0342192	0	0	0	0	0	0	0.0114064	0	0.0114064	0	0	0.0114064	0	0	2.3155	1.5969	0.0456256	0.0114064	0	0	2.99989	2.37253	0.239535	0	0	0	0	0	0	0	0	0	0	0	0	0	0	0	0
Otu0030	0	0.0114064	0	0.0456256	0.0114064	0	0.0228128	0	0.0114064	0.0228128	7.52823	0.262347	0	0	0	0	0	0	0	0	0	0	0	0	0	0	0	0	0	0	0	0	0.0228128	0.0114064	0	0	0	0.0228128	0.798449	8.78294	8.16699	3.61583	0.0114064	0	0.353599	9.10232	17.1895	0.125471	0
Otu0031	0.581727	0.44485	0.136877	0	0	0	0.490476	0.501882	0.262347	0.0570321	0.0456256	0.0570321	1.83643	0.501882	0.558914	0.171096	0.0342192	0.148283	1.93909	1.61971	0.0228128	0.319379	0.250941	0.0456256	0.923919	0.752823	0.0456256	0	0	0	1.01517	1.03798	1.55127	0.0570321	0	0	2.92004	2.76035	5.01882	1.19767	0.44485	0.593133	3.04551	2.86301	3.03411	1.67674	0.912513	0.250941	1.71096
Otu0032	0	0	0	0	0	0	0	0	0	0	0	0	0	0	0	0	0	0	0	0	0	0.0114064	0	0	4.42569	3.14817	0.0684385	0	0	0	4.28881	3.98084	0.193909	0.0114064	0.0228128	0	0	0	0	0	0	0	0	0	0	0	0	0	0
Otu0033	0	0	0	0	0	0	0	0	0	0	0	0	0	0.0228128	0.0114064	0	1.72237	6.84385	0	0.0456256	0.171096	1.44861	4.47131	5.47508	0	0	0	0	0.0456256	0.125471	0.0114064	0.0114064	0.250941	1.53987	2.19003	3.86677	0	0	0.0456256	1.18627	1.5969	1.17486	0.0228128	0.0114064	0.764229	5.07585	5.08726	3.75271	0.0114064
Otu0034	0	0.0114064	0	0	0	0	0	0	0	0	0.0114064	0	0	0	0	0	0	0	0	0.0228128	0	0	0	28.0141	0	0	0	0	0	0	0	0	0	0	0	0.0114064	0.0114064	0	0	0	0	0	0	0	0	0	0	0.148283	0
Otu0035	0.0684385	0.250941	0.0798449	0.250941	0.15969	0	0.0684385	0.171096	0.15969	0.0456256	0.0456256	0	1.32314	0.901106	0.410631	0.0114064	0	0	1.32314	1.81362	0.365005	0.787042	0.775636	0.273754	1.48283	1.39158	0.0912513	0.0570321	0.0342192	0.0342192	1.64252	1.57408	0.125471	0.0798449	0.0684385	0.0228128	2.6691	3.7299	0.832668	0.307973	1.02658	0.787042	2.21284	3.60443	0.376412	0.125471	0	0	0.878294
Otu0036	0.0912513	0.136877	0	0	0	0	0.0342192	0.0456256	0	0	0	0	0.182503	0	26.4857	19.8586	3.63864	0.125471	0.136877	0.0684385	0	0	0	0	0	0	0	0	0	0	0	0	0	0	0	0	0	0	0	0	0	0	0	0	0	0	0	0	0.0570321
Otu0037	0.821262	0.524695	0.102658	0.0342192	0.0114064	0	1.00376	0.581727	0.114064	0	0.0228128	9.54717	1.84784	0.433444	0.650165	4.30022	8.29246	3.06832	1.46002	1.25471	0.0114064	0	0	0	0.353599	0.296567	0	0	0	0	0.307973	0.182503	0	0	0	0	0.273754	0.15969	1.30033	0.0684385	0	0	0.28516	0.114064	0.0570321	0.0684385	0.216722	0.467663	0.479069
Otu0038	1.6083	1.2433	0.992358	0.0570321	0	0	1.49424	1.30033	1.12923	0.182503	1.04939	0	0	0	0	0	0	0	0	0	0	0	0	0	2.44097	2.14441	0.0570321	0.0228128	0	0	2.58926	1.92768	0.102658	0.0114064	0	0.0114064	0	0	0	0	0	0	0	0	0	0	0	0	0
Otu0039	0	0	0	0	0	0	0	0	0	0	0	0	0	0	0	0	0	0	0	0	0	0	0	0	0	0	0	0	0	0	0	0	0	0	0	0	0	0	0	0	0	0	0	0	0	0	0	0.0684385	0
Otu0040	0	0	0	0	0	0	0	0	0	0	0	0	0	0	0	0	0	0	0	0	0	0	0.0228128	0	0.0228128	0.0456256	7.03776	4.83632	2.79457	1.41439	0.0684385	0.0798449	0.15969	0.125471	0.15969	0.479069	0	0	0	0	0	0	0	0	0	0	0	0	0
Otu0041	1.11783	0.958138	0.239535	0.0342192	0	0	0.935326	0.661572	0.15969	0.0228128	0	0	1.20908	0.821262	12.1935	0.15969	0	0	1.17486	1.28892	0.593133	0.0114064	0.0114064	0	0.547508	0.467663	0.239535	0.0114064	0.0114064	0.0114064	0.8897	0.741417	0.0342192	0.0114064	0.0456256	0.0456256	2.133	1.47143	3.49036	0.0912513	0	0	2.133	1.38018	0.60454	0.171096	0	0.0912513	0
Otu0042	1.40299	1.43721	0.0912513	0.0114064	0	0.0114064	1.66534	1.36877	0.0570321	0	0.0114064	0.0228128	1.10642	0.60454	0.410631	0.0114064	0	0	1.20908	1.85924	0.0342192	0.0114064	0	0	0.365005	0.410631	0.0228128	0	0.0114064	0	0.44485	0.501882	0.0342192	0	0	0	0.422037	0.148283	0.0912513	0.0228128	0	0	0.205315	0.15969	0.0912513	0.0114064	0	0	1.73377
Otu0043	0	0	0	0	0.0114064	0	0	0	0	0	0	0	0.387818	0.627353	0.148283	0	0.0228128	0.0228128	0.307973	0.775636	3.13676	2.69191	4.72225	1.41439	0	0	0	0	0	0	0	0	0	0	0	0	0.969545	1.0722	1.33455	1.23189	1.80221	2.14441	0.980951	1.09502	2.30409	4.04928	1.43721	0.741417	0.615946
Otu0044	0.387818	0.250941	0.695791	0.239535	0.0342192	0.0570321	0.28516	0.205315	0.422037	0.581727	0.570321	0.718604	0.44485	0.182503	0.832668	1.81362	2.11019	0.912513	0.44485	0.490476	0.0456256	0.171096	0.0570321	0.0684385	0.422037	0.205315	0.319379	0.114064	0.0228128	0.0114064	0.558914	0.28516	0.136877	0.216722	0.228128	0.570321	0.547508	0.330786	5.25836	1.68815	0.193909	0.15969	0.365005	0.342192	0.296567	0.672978	0.8897	1.32314	1.6083
Otu0045	0.798449	0.524695	0.627353	0.330786	0.0228128	0.0114064	0.923919	0.399224	0.809855	0.273754	0.114064	0.114064	0.114064	0.125471	0.114064	0.262347	0.775636	0	0.193909	0.0684385	0.296567	0.0684385	0.0456256	0.125471	1.0608	0.467663	1.32314	0.456256	0.410631	0.661572	1.10642	0.536101	0.661572	0.650165	1.16345	1.26611	0.307973	0.148283	0.228128	0.205315	0.125471	0.102658	0.228128	0.182503	0.148283	0.0798449	0.262347	0.273754	0.330786
Otu0046	0	0	0	0	0	0	0	0	0.0114064	0	0	0	0.809855	0.866887	0.479069	0.0228128	0.650165	0.330786	0.752823	1.01517	0.250941	0.0912513	0.0798449	0.0228128	0.205315	0.296567	0.0456256	0	0.0570321	0.0342192	0.182503	0.433444	0	0	0.0114064	0.0114064	0.422037	0.935326	0.319379	0.0342192	0.0228128	0.0228128	0.524695	1.03798	0.0456256	0.114064	0.0912513	0.0342192	0.182503
Otu0047	3.01129	2.04175	0.901106	0.923919	0.0570321	0.0114064	3.07973	1.4258	1.11783	1.25471	7.01494	0.0570321	0.855481	0.44485	0.193909	0.0228128	0.0114064	0	0.593133	0.809855	0	0	0	0	0.809855	0.627353	0.8897	0.0228128	0	0	1.26611	0.809855	2.03034	0.15969	0.0228128	0.205315	0.752823	0.547508	0.923919	0.0912513	0	0	0.501882	0.410631	0.148283	0.0456256	0	0	0
Otu0048	0.661572	2.56644	0.0684385	0	0	0	0.536101	2.04175	0.0114064	0.0342192	0	0	0.832668	0.353599	0.479069	0.0114064	0	0	0.844074	0.855481	0	0.0114064	0	0	0.650165	1.08361	0.0342192	0.0228128	0	0	0.558914	1.19767	0	0	0	0	0.650165	1.49424	0.125471	0	0	0	0.672978	2.03034	0.0798449	0.0114064	0	0	0.376412
Otu0049	0.365005	1.49424	0.0570321	0.216722	0.0684385	0.0228128	0.376412	0.8897	0.125471	0.0114064	0.114064	0.467663	0.912513	1.08361	0.638759	0	0	0.262347	0.775636	1.30033	1.52846	1.5969	0.775636	0.193909	0.387818	0.228128	0.205315	0.102658	0.125471	0.171096	0.296567	0.205315	0.262347	0.0228128	0.0912513	0.0456256	1.10642	1.39158	0.399224	0.102658	0.148283	0.422037	0.958138	1.51705	0.524695	0.467663	0.250941	0.0912513	0.342192
Otu0050	0.615946	0.684385	0.0228128	0	0	0	0.764229	0.433444	0.0114064	0	0	0	0	0	0	0	0	0	0	0	0.0114064	0	0	0	0.467663	0.422037	0	0	0	0	0.536101	0.239535	0.0114064	0	0	0	0	0	0	0	0	0	0	0	0	0	0	0	0
Otu0051	2.38394	1.43721	2.12159	0.399224	0.0228128	0	2.29269	1.30033	1.84784	0.376412	0.832668	0.262347	0.0114064	0	3.26223	1.02658	4.14053	1.97331	0	0	0	0	0	0	0	0	0	0	0	0	0	0	0	0	0	0	0	0	0	0	0	0	0	0	0	0	0	0	0
Otu0052	1.47143	0.878294	0.193909	0.0570321	0	0	1.46002	0.695791	0.148283	0.102658	0.0912513	0	0.661572	0.615946	0.193909	0.182503	0.0912513	0.0114064	1.11783	0.923919	0.490476	0.125471	0.0570321	0.0456256	0.787042	0.570321	0.376412	0.0684385	0.0114064	0	0.844074	0.593133	0.125471	0.0456256	0.0342192	0.0684385	1.46002	0.661572	0.114064	0.102658	0	0	0.787042	0.638759	0.0798449	0.342192	0.0456256	0.0456256	1.0608
Otu0053	0.912513	0.844074	0	0	0	0	0.844074	0.615946	0.0228128	0	0	0	0	0	0	0	0	0	0	0	0	0.0342192	0	0	5.40664	4.52834	0.0456256	0.0114064	0	0	6.60431	4.65382	0.0684385	0	0	0	0	0	0	0	0	0	0	0	0	0.0114064	0	0	0
Otu0054	0	0	0	0	0	0	0	0	0	0	0	0	0	0	0	0	0	0	0	0	0	0.0114064	0	0	0.558914	0.570321	0.0114064	0.0912513	0.342192	3.76412	0.832668	0.581727	0.901106	1.26611	2.56644	4.65382	0	0	0	0	0	0	0	0	0.114064	2.77176	3.11395	4.36866	0
Otu0055	0	0	0	0	0	0	0	0	0	0	0	0	0	0	0	0	0	0	0	0	0.0228128	0.0342192	0	0	2.87442	4.06068	0.501882	0.125471	0.0684385	0	2.42957	3.22801	0.0684385	0.0570321	0.0342192	0.0684385	0	0	0	0	0	0	0	0	0	0	0	0.0114064	0
Otu0056	0.376412	0.193909	0	0	0	0	0.296567	0.125471	0	0	0	0	2.64629	0.501882	0.593133	0	0	0	2.74894	1.67674	0.0114064	0.0114064	0	0	0	0	0	0	0	0	0	0	0.0342192	0	0	0	2.55504	2.44097	0.125471	0.0114064	0	0	2.89723	2.19003	0.0114064	0.0456256	0	0	2.89723
Otu0057	0.193909	0.182503	0.399224	0.330786	0.114064	0.114064	0.182503	0.15969	0.28516	0.387818	0.581727	0	0.136877	0.102658	0.0114064	1.17486	0.581727	0.250941	0.15969	0.182503	0.0114064	0	0.239535	0.148283	0.250941	0.171096	0.741417	0.422037	0.410631	0.342192	0.262347	0.0570321	0.125471	0.0570321	0.216722	0.456256	1.00376	0.547508	0.752823	0.44485	0.28516	0.182503	1.02658	0.456256	0.661572	1.04939	0.638759	0.410631	1.22049
Otu0058	0	0.0114064	0	0	0	0	0.0114064	0	0	0.0570321	0	0	0.239535	0.0798449	0	0	0.0114064	0	0.205315	0.171096	2.74894	1.30033	1.56268	0.661572	0.0456256	0.0570321	0.0114064	0	0	0	0.0342192	0.0570321	0.433444	0.399224	0.102658	0.433444	0.296567	0.330786	1.38018	1.43721	1.03798	1.91628	0.28516	0.125471	2.01893	2.40675	0.570321	0.0684385	0.399224
Otu0059	0.125471	0.0684385	0.0456256	0.114064	0.0456256	0.0342192	0.102658	0.0912513	0.228128	0.148283	0	0	0.901106	0.250941	0.228128	0.0228128	0	0.114064	1.08361	0.787042	0.912513	0.479069	0.171096	0.262347	0	0	0	0	0	0	0	0	0.0114064	0	0	0	1.58549	1.26611	0.307973	0.490476	1.4258	1.87065	2.15581	1.63112	3.61583	2.63488	0.136877	0	0.764229
Otu0060	0.0228128	0	0	0	0	0	0	0.0228128	0.273754	0.125471	0.0684385	0.798449	0	0.0456256	0	0	0	0	0	0	0	0	0	0	0	0	0	0	0	0	0	0	0	0	0	0	0	0	0	0	0	0	0	0	0	0.0114064	0	0	0
Otu0061	4.18615	2.28128	0.0456256	0	0	0	4.49413	1.80221	0.0912513	0	0	0	0	0	0	0	0	0	0	0	0	0	0	0	1.18627	0.752823	0.0114064	0	0	0	1.18627	0.707197	0	0	0	0	0	0	0	0	0	0	0.0114064	0	0	0	0	0	0
Otu0062	0	0	0	0	0	0	0	0	0	0	0	0	0.0114064	0	0	0.0114064	6.0568	7.66511	0	0	0.0114064	0	0	0	0	0	0	0	0	0	0	0	0	0	0	0	0.0114064	0	2.06456	0.627353	0.0570321	0	0.0114064	0.0114064	0.593133	1.18627	0.456256	6.36478	0.0570321
Otu0063	0.216722	0.0798449	2.40675	0.353599	0	0	0.148283	0.0912513	3.28505	2.88582	0.319379	0	0	0	0	0	0	0	0	0	0	0	0	0	0.0114064	0.0228128	0.0114064	0	0	0	0.0228128	0.0342192	0.524695	0.296567	0.513288	1.75659	0	0	0	0	0	0	0	0	0	0	0	0	0
Otu0064	0.114064	0.0456256	0.0114064	0	0	0	0.136877	0.136877	0.0342192	0	0	0	0	0	0	0	0	0	0	0	0	0	0	0	0	0	0	0	0	0	0	0	0	0	0	0	0	0	0	0	0	0	0	0	0	0	0	0	0
Otu0065	0.661572	0.342192	0.0114064	0	0	0	0.490476	0.387818	0.0228128	0	0	0.0228128	0.969545	0.60454	2.95426	0.296567	0.114064	0	0.980951	1.39158	0.171096	0.0114064	0	0	1.63112	0.809855	0.741417	0.15969	0.0342192	0	1.36877	0.422037	0.136877	0	0.0114064	0.0456256	0.513288	0.558914	0.330786	0.0228128	0	0	0.307973	0.410631	0.205315	0.0684385	0.0114064	0.0798449	0
Otu0066	1.87065	2.04175	0.0570321	0	0	0	1.73377	1.51705	0.0114064	0.0342192	0	0	0.0114064	0.0114064	0.0456256	0	0	0	0.0114064	0.0114064	0	0.0114064	0	0	2.47519	2.37253	0.114064	0	0	0	2.20144	2.78316	0.0342192	0	0	0	0.0570321	0.0228128	0.0114064	0	0	0	0.0342192	0.0342192	0.0114064	0.0114064	0	0	0.148283
Otu0067	1.65393	1.56268	0.0912513	0.0342192	0	0	1.53987	1.81362	0.102658	0	0	0.0912513	0.0570321	0.0684385	0	0	0	0	0.0912513	0.0684385	0	0	0	0	0.216722	0.239535	0.0228128	0	0	0	0.399224	0.376412	0.0228128	0	0	0	0.0114064	0	0.0228128	0	0	0	0	0.0342192	0.0114064	0.0114064	0	0	0
Otu0068	0	0	0	0	0	0	0	0	0	0	0	0	0	0	0	0	0	0	0	0	0	0	0	0	0.182503	0.239535	0	0	0	0	0.171096	0.102658	0.0228128	0	0	0	0	0	0	0	0	0	0	0	0	0	0	0	0
Otu0069	0	0	0	0	0	0	0	0	0	0	0	0	0	0	0	0.0456256	2.00753	2.32691	0	0	0	0.0114064	0	0	0	0	0	0	0	0	0	0	0.0228128	0	0	0	0	0	0	0.0114064	0	0	0	0.0114064	0	0	0	0	0
Otu0070	0	0	0	0	0	0	0	0	0	0	0	0	0	0	0	0	0	0	0.0114064	0	0	0	0	0	0	0	0	0	0	0	0	0	0	0	0	0	0.0114064	0	0	0	0	0	0.0114064	0.0228128	0	0	0	0	0
Otu0071	0	0	0	0	0	0	0	0	0	0	0	0	0	0	0	0	0	0	0	0.0114064	0	0	0	0	0.456256	0.547508	0.102658	0.0114064	0.0114064	0.0342192	0.456256	0.581727	0.661572	1.63112	4.24318	3.39911	0	0	0.0114064	0	0	0	0	0	0	0	0	0	0
Otu0072	0	0.0114064	0	0	0	0	0	0	0	0	0	0.0798449	0	0	0.114064	0	0.0570321	0.0798449	0.0114064	0	0	0	0	0	0	0	0.0114064	0	0	0	0.0114064	0.0114064	0	0	0.0798449	0.216722	0	0.0342192	0	0.342192	0.558914	0.15969	0.0228128	0.0114064	0.0456256	0.969545	1.22049	1.0608	0.0114064
Otu0073	0.0114064	0.0228128	0	0	0	0	0.0456256	0.0570321	0	0	0	0	1.31174	0.581727	0.0342192	0	0	0	1.00376	1.2433	0	0.0114064	0	0	0.0114064	0	0	0	0	0	0	0	0	0.0114064	0	0	2.53222	2.68051	0.205315	0	0	0	2.78316	2.57785	0.0570321	0.0228128	0	0	1.16345
Otu0074	0.387818	0.273754	1.40299	0.171096	0.0228128	0.0570321	0.422037	0.125471	2.19003	2.64629	0.125471	0	0	0	0	0	0	0	0	0	0	0	0	0	0	0	0	0	0	0	0	0	0	0	0	0	0	0	0	0	0	0	0	0	0	0	0	0	0
Otu0075	0.0570321	0.0570321	0.0912513	0.0342192	0.0342192	0.0114064	0.0456256	0.0570321	0.125471	0.102658	0.0342192	0	0.15969	0.114064	0.0114064	0.410631	0.798449	0.228128	0.125471	0.136877	0.273754	0.456256	0.273754	0.182503	0.0456256	0.0228128	0.171096	0.0228128	0.102658	0.365005	0.0114064	0.0228128	0.0114064	0.0114064	0.182503	0.28516	0.15969	0.125471	0.638759	0.946732	0.433444	0.0684385	0.182503	0.114064	0.501882	1.28892	1.18627	0.627353	0.342192
Otu0076	0.0114064	0.0114064	0	0.0456256	0.0798449	1.00376	0.0114064	0.0114064	0.102658	0.0114064	0	0	0.28516	0.102658	0.136877	0	0	0	0.262347	0.296567	0.593133	0.182503	0.0684385	0	0	0	0	0	0	0	0	0	0	0	0	0	0.467663	0.501882	0.0798449	0.44485	2.54363	2.46378	0.513288	0.513288	3.25083	3.27364	0.422037	0	0.513288
Otu0077	0.296567	0.228128	0	0.0114064	0	0	0.399224	0.15969	0.0342192	0	0	0	0.330786	0.0456256	0.0114064	0.0228128	0.0114064	0	0.353599	0.239535	0.0114064	0	0	0	0.0912513	0.0456256	0.0456256	0	0	0	0.0912513	0.0228128	0	0.0114064	0	0	2.40675	1.38018	0.0228128	0	0.0114064	0	2.36113	1.38018	0.0342192	0	0	0.0912513	0.661572
Otu0078	0	0	0	0	0	0	0	0	0	0	0	0	0.866887	0.422037	0.193909	0	0	0	0.638759	1.11783	0.171096	0.205315	0.467663	0.125471	0.581727	0.650165	0.0570321	0.0114064	0	0.0114064	0.410631	0.615946	0.0228128	0.0114064	0	0	0.73001	0.844074	1.72237	0.524695	1.18627	0.353599	0.615946	1.10642	0.821262	0.182503	0.0228128	0	0.228128
Otu0079	0	0	0	0	0	0	0	0	0	0	0	0	0.581727	0.171096	0.0342192	0	0	0	0.365005	0.44485	0	0	0	0	0	0	0	0	0	0	0	0	0.0114064	0	0.0114064	0	3.82115	2.133	0.307973	0.0114064	0	0	3.78693	2.01893	0.171096	0.0798449	0	0.0114064	0.433444
Otu0080	0	0	0	0	0	0	0	0	0	0	0.0114064	0	3.27364	2.15581	1.40299	0	0	0	2.86301	4.12912	0.0114064	0	0	0	0	0	0	0	0	0	0	0	0	0	0	0	0.0570321	0.0456256	0.0114064	0	0	0	0.0798449	0.114064	0.0342192	0	0	0	1.66534
Otu0081	0	0	0	0.136877	1.16345	1.6083	0.0114064	0	0	0.0342192	0.365005	0	0.0798449	0.0228128	0	0	0	0.0114064	0.0684385	0.114064	0.102658	0.0114064	0	0	0.0114064	0.0114064	0	0	0.855481	1.88206	0	0.0114064	0.0114064	0.638759	1.35736	2.21284	0.0684385	0.0456256	0.307973	0.205315	0.28516	1.51705	0.102658	0.0684385	0.114064	1.01517	0.60454	0.0114064	0.125471
Otu0082	0	0	0.0228128	0.136877	0.513288	0.752823	0.0114064	0	0.0114064	0.0684385	1.36877	0.684385	0.0114064	0	0.0114064	0	0.0114064	0	0.0342192	0.0684385	1.83643	2.44097	1.71096	0.798449	0	0	0	0	0.28516	1.01517	0.0114064	0	0	0.376412	0.15969	0.501882	0.0228128	0.0228128	0.0114064	0.171096	0.171096	0.262347	0.0114064	0.0114064	0.0912513	0.376412	0.250941	0.0456256	0.0114064
Otu0083	0.0684385	0.0570321	1.44861	1.31174	0.661572	0.581727	0.0342192	0.0456256	0.399224	1.16345	0	0	0	0	0	0	0	0	0	0	0	0	0	0	0	0	0	0	0	0	0	0	0	0	0	0	0.0798449	0.102658	0.102658	0.73001	2.61207	0.547508	0.0570321	0.0228128	1.5969	5.08726	0.296567	0	0
Otu0084	0.479069	0.319379	0.0114064	0	0	0	0.433444	0.182503	0	0	0	0	0	0	0	0	0	0	0	0	0	0	0	0	0.980951	0.775636	0.0570321	0	0	0	1.26611	0.912513	0.0342192	0	0	0	0	0	0	0	0	0	0	0	0	0	0	0	0
Otu0085	1.28892	0.695791	0.171096	0.114064	0.0114064	0	0.992358	0.764229	0.262347	0.114064	0.0798449	0.0114064	0	0	0	0	0	0	0	0	0	0	0	0	0.60454	0.558914	0.0684385	0.0114064	0.0114064	0.0114064	0.695791	0.365005	0.296567	0.0228128	0.0342192	0.0570321	0	0	0	0	0	0	0	0	0	0	0	0	0
Otu0086	0	0	0	0	0	0	0	0	0	0	0	0	0.0228128	0	0	0	0	0	0	0	0	0	0	0	0	0	0	0	0	0	0	0	0	0	0	0	0	0.0798449	0.0114064	0	0	0	0.0456256	0.0684385	0	0	0	0	0.15969
Otu0087	0	0.0114064	0	5.76024	8.46356	4.631	0	0	0	0	0	0	0	0	0	0	0	0	0	0	0	0	0	0	0	0	0	0	0	0	0	0	0	0	0	0	0	0	0	0	0	0	0	0	0	0	0	0	0
Otu0088	0.456256	0.262347	0.102658	0.0228128	0.0114064	0	0.193909	0.296567	0.125471	0.0456256	0.0228128	0	0.399224	0.376412	0.273754	0.513288	0.923919	0	0.387818	0.387818	0.0114064	0	0	0	0.171096	0.193909	0.0456256	0.0342192	0	0	0.148283	0.182503	0.273754	0	0.0114064	0.0114064	0.558914	0.558914	0.946732	0.0684385	0	0	0.672978	0.73001	0.524695	0.216722	0.0342192	0.0228128	1.39158
Otu0089	0	0	0.570321	1.81362	0.330786	0.216722	0.0342192	0	0.239535	3.25083	9.71826	0.0114064	0	0	0.0114064	0	0	0	0	0	0	0	0	0	0	0	0	0	0	0	0	0	0	0	0	0	0	0	0	0	0	0	0	0	0	0	0	0	0
Otu0090	1.31174	5.44086	0.0912513	0.0114064	0	0	1.4258	5.08726	0.136877	0	0	0	0	0	0	0	0	0	0	0	0	0	0	0	0	0	0	0	0	0	0	0	0	0	0	0	0	0	0	0	0	0	0	0	0	0	0	0	0
Otu0091	0.342192	0.228128	0	0	0	0	0.330786	0.239535	0	0	0	0	0.422037	0.0798449	0.148283	0.0114064	0	0	0.28516	0.239535	0	0	0	0	0.273754	0.182503	0	0	0	0	0.273754	0.114064	0	0	0	0	0.809855	0.376412	0.0114064	0	0	0	0.387818	0.410631	0	0	0	0	2.4866
Otu0092	0	0.0114064	0	0	0	0	0	0	0	0	0	0	0.399224	0.490476	0.216722	0.0114064	0	0	0.581727	0.672978	0	0	0.0114064	0.0114064	0.456256	0.490476	0.0798449	0.0228128	0	0.0228128	0.28516	0.490476	0.0228128	0	0	0	0.798449	0.958138	0.216722	0.0342192	0	0.0114064	0.764229	0.809855	0.0342192	0.0456256	0.0684385	0	0.764229
Otu0093	0	0	0	0	0	0	0	0	0	0	0	0	0.0912513	0.0570321	0.102658	0.0114064	0	0	0.125471	0.102658	0.0342192	0	0	0	0.0342192	0.0912513	0	0	0	0	0.0456256	0.0456256	0.0114064	0.0456256	0.0798449	0.0228128	0.136877	0.148283	0.102658	0.0114064	0	0	0.114064	0.0912513	0.0684385	0	0	0	1.84784
Otu0094	0	0	0	0	0	0	0	0	0.0114064	0	0	0	1.43721	1.0608	1.63112	0.0684385	0	0	1.89346	1.51705	0	0	0	0	0	0	0	0	0	0	0	0	0	0.0114064	0	0	0.581727	0.821262	0.136877	0	0	0	0.593133	0.752823	0.0342192	0.0114064	0	0	1.15205
Otu0095	0	0	0	0	0	0	0	0	0	0	0	0	0	0	0	0	0	0	0	0	0	0	0	0	0	0	0	0	0	0	0	0	0	0	0	0	0	0	0	0	0	0	0	0	0	0.0114064	0	0.0342192	0
Otu0096	0.296567	0.182503	0.307973	0.0114064	0	0	0.136877	0.182503	0.44485	0.319379	0	0	0.114064	0.0912513	0.136877	0	0	0	0.15969	0.136877	0.741417	0.44485	0.456256	0.205315	0.228128	0.182503	0	0	0	0.0114064	0.490476	0.193909	0.28516	0.342192	0.524695	0.433444	0.0912513	0.0912513	0.262347	0.307973	0.0114064	0.410631	0.0798449	0.125471	0.467663	0.0570321	0.0114064	0	0.422037
Otu0097	0	0	0.695791	0.0798449	0	0	0	0.0114064	0.718604	2.64629	2.41816	3.0227	0	0	0	0	0	0	0	0	0	0	0	0	0	0	0	0	0	0.0342192	0	0	0.0114064	0.0114064	0.0114064	0	0	0	0	0	0	0	0	0	0	0	0	0	0
Otu0098	0.239535	0.0912513	0	0	0	0	0.193909	0.0798449	0.0114064	0	0	0	0.330786	0.0912513	0.0798449	0	0	0	0.205315	0.15969	0	0	0	0	0.593133	0.216722	0	0	0	0	0.342192	0.228128	0.0114064	0	0	0	0.615946	0.593133	0.0798449	0	0	0.0114064	0.615946	0.524695	0.0912513	0.0114064	0	0.0114064	0.114064
Otu0099	0.0798449	0.0684385	0.422037	0.102658	0.0114064	0	0.182503	0.0342192	0.479069	0.627353	10.7562	0.0342192	0	0	0	0	0	0	0	0	0	0	0	0	0	0	0	0	0	0	0	0	0	0	0	0	0	0	0	0	0	0	0	0	0	0	0	0	0
Otu0100	0.216722	0.125471	0.0114064	0	0	0	0.262347	0.171096	0	0	0	0.0114064	0.901106	0.216722	0.0456256	0.0114064	0.0798449	0	0.60454	0.479069	0.0684385	0.0228128	0	0	0	0.0114064	0	0	0	0.0114064	0	0.0228128	0	0.0114064	0	0.0114064	0.353599	0.273754	0.0798449	0.0114064	0	0	0.479069	0.205315	0.0570321	0.0114064	0	0	1.31174
Otu0101	0.0228128	0	0.0114064	0.0114064	0	0	0.0342192	0.0228128	0	0	0	0	0.912513	0.353599	2.22425	0	0	0.0570321	1.38018	0.171096	0.171096	0.0228128	0	0	0.0570321	0.0228128	0.0114064	0	0	0	0.102658	0.0114064	0.0228128	0	0	0	0.433444	0.0684385	0.958138	0.672978	0.205315	0.0114064	0.28516	0.262347	0.809855	0.319379	0.0456256	0.15969	2.11019
Otu0102	0	0	0	0	0	0	0	0.0228128	0	0	0	10.608	0	0	0.0114064	0	0	0	0	0	0	0.0114064	0	0	0	0	0	0	0	0	0	0	0	0	0	0.0228128	0	0	0	0	0	0	0	0	0	0.0114064	0	0	0
Otu0103	0.946732	0.490476	0.125471	0.513288	0.0342192	0	1.04939	0.513288	0.330786	0.490476	2.6691	0.0342192	0.136877	0.0684385	0.0114064	0.0114064	0	0	0.125471	0.114064	0	0	0	0	0.73001	0.330786	0.353599	0.0114064	0	0	0.638759	0.501882	0.992358	0.0798449	0.0114064	0.0228128	0.102658	0.114064	0.205315	0	0	0	0.0456256	0.125471	0.0228128	0.0114064	0	0	0
Otu0104	0.0114064	0	0	0	0	0	0	0	0.0114064	0	0	0	4.00365	1.40299	0.365005	0	0	0	3.46755	2.50941	0.0114064	0	0	0	0	0	0	0	0	0	0	0	0	0	0	0	0	0	0	0	0	0.0114064	0	0	0	0	0	0	0.239535
Otu0105	0.0570321	0.0684385	0.0342192	0.0798449	0.0456256	0	0.114064	0.0684385	0.0342192	0.0342192	0.741417	0	0.15969	0.136877	0.0114064	0	0	0.0342192	0.136877	0.205315	0.0342192	0.0114064	0.114064	0.182503	0.330786	0.102658	0.102658	0.239535	0.60454	0.365005	0.216722	0.136877	0.148283	0.0684385	0.228128	0.672978	0.0342192	0	0.125471	0.581727	0.353599	0.399224	0.0570321	0.0114064	0.148283	0.44485	0.387818	0.0114064	0.0912513
Otu0106	1.34596	0.935326	0.0114064	0	0	0	1.12923	0.923919	0.0228128	0.0114064	0	0	0	0	0	0	0	0	0	0	0.0114064	0	0	0	1.5969	1.39158	0	0	0	0	1.76799	1.0608	0.0912513	0.0114064	0	0	0	0	0	0	0	0	0	0	0	0	0	0	0
Otu0107	0	0	0	0	0	0	0	0	0	0	0	0	0	0	0	0.775636	4.56256	4.12912	0	0	0	0	0	0	0	0	0.0342192	1.0608	1.02658	1.9619	0	0	0	0	0	0	0	0	0	0	0	0	0	0	0	0	0	0	0
Otu0108	0.193909	0.114064	0	0.0228128	0.0114064	0	0.330786	0.28516	0.0342192	0.0114064	0.0228128	0	0.205315	0.114064	0.0912513	0.490476	0.832668	0.0912513	0.239535	0.250941	0.239535	0.0228128	0	0	0.15969	0.205315	0.0456256	0.0228128	0.0114064	0	0.273754	0.102658	0.102658	0	0	0	0.28516	0.330786	0.467663	0.0114064	0	0	0.365005	0.262347	0.216722	0.0798449	0.0228128	0.0114064	0.615946
Otu0109	0	0	0	0	0	0	0	0	0	0	0	0	0.171096	0.0798449	0	0	0	0	0.171096	0.365005	0	0.0114064	0.0114064	0	1.98472	1.9619	0.148283	0.0228128	0	0	2.03034	1.92768	0.148283	0.0114064	0.0114064	0.0114064	0.0570321	0.0570321	0.0570321	0	0	0	0.0342192	0.0912513	0.0228128	0.0114064	0	0	0
Otu0110	0	0	0	0	0	0	0	0	0	0	0	0	0.0912513	0.0228128	0	0	0.0114064	0	0.0912513	0	5.24695	2.86301	1.56268	0.422037	0	0	0	0	0	0	0	0	0	0	0	0	0.0684385	0.0114064	0.0228128	0.319379	0.0114064	0	0.0342192	0.0342192	0.250941	0.0228128	0	0	0.15969
Otu0111	0	0	0	0	0	0	0	0	0	0	0	0	0	0	0	0	0	0	0	0	0	0	0	0	0	0	0	0	0	0	0	0	0	0	0	0	0	0	0	0	0	0	0	0	0	0	0	0	0
Otu0112	0	0.0342192	0.0684385	0.0114064	0	0	0.0228128	0	0	0.0342192	0.0684385	0.182503	0.0456256	0.0114064	0.0456256	0.0114064	0	0	0.0228128	0.0570321	0	0	0	0	0.0570321	0.0342192	0	0	0	0	0.0684385	0.0912513	0.0456256	0.330786	0.456256	0.513288	0.0114064	0.0228128	0.0114064	0.638759	0.775636	0.342192	0.0456256	0.0456256	0.901106	2.25847	2.37253	0.935326	0.0114064
Otu0113	0.0798449	0.0114064	0.228128	0.171096	0	0	0.0798449	0.0342192	0.228128	0.193909	0	0	0.0684385	0.0114064	0.0114064	0	0.707197	0.570321	0.148283	0.0456256	0	0.0228128	0	0	0.330786	0.136877	0.422037	0.171096	0.171096	0.0798449	0.250941	0.125471	0.136877	0.0798449	0.250941	0.28516	0.114064	0.0114064	0.581727	0.262347	0.0684385	0.0114064	0.0456256	0.0570321	0.136877	0.0456256	0.0114064	0.15969	0.0912513
Otu0114	0.0228128	0.0114064	0	0	0	0	0	0	0	0	0	3.0227	0	0	0	0	0	0	0	0	0	0	0	0	0	0	0	0	0	0	0	0	0	0	0	0	0	0	0	0	0	0	0	0	0	0	0	0	0
Otu0115	0	0	0.0114064	0.0912513	0.0342192	0.0912513	0	0	0.0114064	0.319379	0.410631	0	0.0114064	0.0342192	0.0114064	0.0912513	0.353599	0.44485	0.0114064	0.0798449	0.0114064	0.0342192	0.0228128	0.0342192	0	0.0114064	0.0228128	0.0456256	0.182503	0.330786	0.0114064	0.0114064	0	0.0228128	0.216722	0.353599	0.171096	0.125471	0.193909	0.136877	0.307973	0.102658	0.228128	0.114064	0.136877	0.44485	1.08361	0.0570321	0.0798449
Otu0116	0.0342192	0.0114064	0.273754	3.25083	1.38018	0.0342192	0	0	0.866887	5.76024	0.171096	0	0	0	0	0	0	0	0	0	0	0	0	0	0	0	0	0	0	0	0	0	0	0	0	0	0	0	0	0	0	0	0	0	0	0	0	0	0
Otu0117	0.456256	0.638759	0.798449	0.0798449	0	0	0.60454	0.73001	0.73001	0.216722	0	0	0	0	0	0	0	0	0	0	0	0	0	0	0	0	0	0	0	0	0	0	0	0	0	0	0	0	0	0	0	0	0	0	0	0	0	0	0
Otu0118	0	0	0	0.0912513	0.296567	0.570321	0	0	0	0.0114064	0	0	0	0	0	0	0	0	0	0	0.0342192	0.376412	0.684385	0.467663	0	0	0	0	0	1.84784	0	0	0.0114064	0.73001	0.821262	0.513288	0	0	0.0114064	0	0.171096	0.980951	0	0	0.0570321	0.935326	0.296567	0	0
Otu0119	0.0342192	0.0114064	0	0	0	0	0.0570321	0.0228128	0.0228128	0.0342192	0.0114064	0	0.467663	0.205315	0.387818	0	0	0.0114064	0.593133	0.501882	0	0	0	0.0342192	0	0.0114064	0	0	0	0	0.0684385	0	0	0	0	0.0114064	1.00376	0.28516	0.0684385	0.0798449	0.15969	0.0912513	0.923919	0.513288	0.114064	0.193909	0.0456256	0.136877	1.19767
Otu0120	0.365005	0.513288	0.262347	0.114064	0	0	0.570321	0.501882	0.342192	0.0798449	0.0342192	1.61971	0	0	0	0	0	0	0	0	0	0	0	0	0.28516	0.28516	0.0114064	0	0	0	0.342192	0.239535	0.182503	0.513288	0.593133	0.764229	0	0	0	0	0	0	0	0	0	0	0	0	0
Otu0121	0	0	0	0	0	0	0	0	0	0	0	0	0	0	0	0	0	0	0	0	0	0.239535	2.15581	1.72237	0	0	0	0	0	0	0	0	0	0	0	0	0	0	0	0	0.0114064	0.0912513	0	0	0.239535	2.57785	2.30409	1.7794	0
Otu0122	1.48283	0.570321	0.0684385	0	0	0	1.04939	0.490476	0.0570321	0	0.0114064	0.102658	0	0	0.0228128	0	0	0	0	0	0	0	0	0	0	0.0114064	0	0	0	0	0	0.0114064	0	0	0	0	0.0114064	0	0	0	0	0	0	0	0	0	0	0	0
Otu0123	0.228128	0.0798449	0.0570321	0.136877	0.0684385	0.182503	0.136877	0.15969	0.0114064	0.0456256	0.125471	0	0.44485	0.15969	0.148283	0.0114064	0.0798449	0.0570321	0.593133	0.410631	0.171096	0.0456256	0.102658	0.102658	0.0798449	0.0684385	0.136877	0.0342192	0.0912513	0.148283	0.0684385	0.0228128	0.0342192	0.0570321	0.0228128	0.0798449	0.638759	0.479069	0.148283	0.114064	0.0456256	0.102658	0.422037	0.399224	0.125471	0.228128	0.0912513	0.0114064	0.399224
Otu0124	0	0	0	0	0	0	0	0	0	0	0	0	0	0	0	0	0	0	0	0	0	0	0	0	0	0	0	0	0	0	0	0	0	0	0	0	0	0	0	0	0	0	0	0	0	0	0	0	0
Otu0125	1.28892	1.15205	0.102658	0.0228128	0	0	1.48283	0.935326	0.0570321	0.0342192	0	0.0228128	0	0	0	0	0	0	0	0	0	0	0	0	0	0	0	0	0	0	0	0	0	0	0	0	0	0	0	0.0114064	0	0	0	0	0	0	0	0	0
Otu0126	0.376412	0.28516	0.125471	0.0114064	0	0	0.262347	0.193909	0.0912513	0.125471	0.15969	0.0114064	0.296567	0.0912513	0.0456256	0.0456256	0.0798449	0.0456256	0.250941	0.171096	0	0	0	0	0.0684385	0.102658	0.0570321	0	0	0	0.125471	0.0912513	0	0	0	0	1.16345	0.798449	0.148283	0.0114064	0	0	1.20908	1.15205	0.182503	0.0228128	0.0456256	0.0798449	0.501882
Otu0127	0.15969	0.171096	0	0	0	0	0.148283	0.114064	0.0228128	0.0114064	0	0	0.114064	0.148283	0.0456256	0.0114064	0.0114064	0	0.171096	0.125471	0	0	0	0	0	0.0114064	0	0	0	0	0	0	0	0	0	0	0.399224	0.387818	0.114064	0.0114064	0	0	0.376412	0.319379	0.0570321	0.0114064	0	0	1.74518
Otu0128	0.148283	0.0342192	0	0	0	0	0.102658	0.148283	0.0912513	0.102658	0	0	1.08361	0.410631	0.228128	0.0114064	0	0	1.01517	0.844074	0.0114064	0	0	0	0	0	0	0	0	0	0	0	0.0114064	0	0	0	1.22049	1.17486	0.114064	0.0456256	0	0	1.18627	1.31174	0.228128	0.125471	0.0228128	0	0
Otu0129	0.0114064	0.0228128	0.15969	0	0	0	0.0114064	0.0228128	0.0456256	0.0228128	1.64252	0.0342192	0.0228128	0.0114064	0.0114064	0.0228128	0.0912513	0.0912513	0.0456256	0.0228128	0.0114064	0.0684385	0.0798449	0.0570321	0.0228128	0.0342192	0.148283	0.0912513	0.0228128	0.0570321	0.0342192	0.0228128	0.193909	0.228128	0.182503	0.125471	0.0456256	0.0342192	0.125471	0.273754	0.136877	0.0114064	0.0228128	0.0114064	0.125471	0.228128	0.250941	0.228128	0.0798449
Otu0130	1.9505	0.958138	0.0114064	0	0	0	2.38394	0.980951	0	0	0	0	0	0	0	0	0	0	0	0	0	0	0	0	0	0	0	0	0	0	0	0	0	0	0	0	0	0	0	0	0	0	0	0	0	0	0	0	0
Otu0131	0	0	0	0	0	0	0	0	0	0	0	0	0	0	0	0	0	0	0	0	0	0	0	0	0	0	0	0	0	0	0	0	0	0	0	0	0	0	0	0	0	0	0	0	0	0	0	0	0
Otu0132	1.0608	2.38394	0	0	0	0	1.09502	1.75659	0.0798449	0.0114064	0	0	0	0	0	0	0	0	0	0	0	0	0	0	0	0	0	0	0	0	0	0	0	0	0	0	0	0	0	0	0	0	0	0	0	0	0	0	0
Otu0133	0.250941	0.44485	0.0570321	0.0342192	0	0	0.239535	0.410631	0.0342192	0	0	0	0.365005	0.262347	0.0684385	0.0228128	0	0	0.456256	0.422037	0	0	0	0	0.273754	0.684385	0.0456256	0	0	0	0.28516	0.741417	0	0	0.0114064	0	0.0456256	0.182503	0.0228128	0.0114064	0	0	0.102658	0.136877	0.0114064	0.0114064	0	0	0.0570321
Otu0134	0	0	0.0684385	0.764229	0.581727	0.536101	0.0228128	0.0114064	0.171096	0.456256	0.0114064	0	0.0114064	0	0	0	0	0	0	0	0	0.752823	1.35736	1.11783	0	0	0	0	0	0	0	0	0	0	0	0	0	0.0114064	0.0114064	0.0114064	0.0342192	0.866887	0	0.0114064	0.0228128	0.0114064	0	0	0
Otu0135	0.0570321	0	0	0.0114064	0	0	0.0570321	0	0	0	0	0	0	0	0	0	0	0	0	0	0	0	0	0	0.0114064	0	0	0	0	0	0.0342192	0.0228128	0	0	0	0	0	0	0	0	0	0	0	0	0	0	0	0	0
Otu0136	0.114064	0.136877	0.0228128	0	0	0	0.216722	0.125471	0	0.0114064	0	0.0228128	0.0684385	0.0570321	0.114064	0.0798449	0.0912513	0.0342192	0.0684385	0.0912513	0.0114064	0	0	0	0	0	0	0	0.0114064	0	0	0	0	0	0	0	0	0	0	0	0	0	0	0	0.0114064	0	0	0	0.205315
Otu0137	0.125471	0.0228128	0	0	0	0	0.125471	0.0456256	0.0114064	0	0.0342192	0	0	0	0.0114064	0.0342192	0.0114064	0	0.0114064	0	0	0	0	0	0.136877	0.15969	0.102658	0.0342192	0.0114064	0	0.193909	0.0684385	0	0	0.0228128	0.0114064	0	0	0	0	0	0	0	0	0	0.0114064	0.0798449	0	0.182503
Otu0138	0.73001	0.410631	0.0114064	0	0	0	0.593133	0.296567	0.0228128	0	0	0	0	0	0	0	0	0	0	0	0	0	0	0	0.661572	0.422037	0	0	0	0	0.661572	0.513288	0.0228128	0	0	0	0	0	0	0	0	0	0	0	0	0	0	0	0
Otu0139	0.114064	0.0114064	0	0	0	0	0.102658	0.0114064	0	0	0	0	0	0	0	0	0	0	0	0	0	0	0	0	0.125471	0.114064	0	0	0	0	0.148283	0.0684385	0	0	0	0	0	0	0	0	0	0	0	0	0	0	0	0	0
Otu0140	0	0	0	0	0	0	0	0	0	0	0	0	0	0	0	0	0	0	0	0	0	0	0	0	0.0114064	0	0	0.0228128	0.296567	0.102658	0	0	0	0	0	0	0	0	0	0	0	0	0.0114064	0	0	0	8.06433	0.0684385	0
Otu0141	0	0	0	0	0	0	0	0	0	0	0	0	1.15205	0.319379	0.239535	0.0228128	0	0	1.2433	0.479069	0	0	0	0	0.273754	0.0570321	0	0	0	0	0.171096	0.0570321	0.0228128	0	0	0	0.707197	0.387818	0.0456256	0	0	0	0.524695	0.262347	0.0342192	0.0342192	0	0	0.422037
Otu0142	0	0	0	0	0	0	0	0	0	0	0	0	0.239535	0.0912513	0.193909	0	0	0	0.15969	0.239535	0.0114064	0.0114064	0	0	0.524695	0.330786	0.0114064	0	0	0	0.479069	0.479069	0.0114064	0	0	0	0	0	0	0	0	0	0	0	0	0	0	0	0.912513
Otu0143	0.353599	0.28516	0.262347	0.353599	0.0228128	0	0.365005	0.319379	0.15969	0.193909	0.353599	0.250941	0	0	0	0	0	0	0	0	0	0	0	0	0.136877	0.0684385	0.638759	0.273754	0.422037	0.456256	0.0228128	0.102658	0.15969	0.262347	0.866887	0.866887	0	0	0	0	0	0	0	0	0	0	0	0	0
Otu0144	0.752823	0.513288	0	0	0	0	0.935326	0.479069	0.0114064	0	0	0	0	0	0	0	0	0	0	0	0	0	0	0	0	0	0	0	0	0	0	0	0	0	0	0	0.935326	0.866887	0.0114064	0	0	0	1.02658	0.764229	0.0114064	0	0	0	0
Otu0145	0	0	0	0	0	0	0	0	0	0	0	0	0	0	0	0	0	0	0	0	0	0.0114064	0	0	0.28516	0.479069	0.0114064	0.0114064	0	0.0342192	0.422037	0.422037	0	0	0.0114064	0.125471	0	0	0	0	0	0	0	0	0	0	0	0	0
Otu0146	0.28516	0.136877	0.0114064	0	0	0	0.239535	0.205315	0	0	0	0	0.365005	0.15969	0.0684385	0	0	0	0.342192	0.433444	0.0114064	0	0	0	0.0912513	0.0684385	0	0	0	0.0114064	0.136877	0.0684385	0	0	0	0	0.0912513	0.0342192	0.0114064	0.0228128	0	0	0.0456256	0.0684385	0.0114064	0.0228128	0	0	1.46002
Otu0147	0	0	0	0	0	0	0	0	0	0	0	0	0.8897	0.410631	0.273754	0	0	0	0.878294	0.73001	0.250941	0.0570321	0.0114064	0	0	0	0	0	0	0.0114064	0	0	0	0.0114064	0	0	0.60454	0.718604	0.102658	0	0	0	0.901106	0.707197	0.490476	0.650165	0.0228128	0	0
Otu0148	0	0	0	0	0	0	0	0	0	0	0	0	0.171096	0.182503	0.0684385	0	0	0	0.296567	0.273754	0	0	0	0	0.0114064	0	0	0	0	0	0	0	0.0114064	0	0	0	0.707197	0.638759	0.365005	0	0	0	0.695791	0.73001	0.193909	0.0684385	0	0	0.672978
Otu0149	0	0	0	0	0	0	0	0	0	0	0	0	0	0	0	0	0	0	0	0	0	0	0	0	0.228128	0.228128	0	0	0	0	0.307973	0.239535	0	0	0	0	0	0	0	0	0	0	0	0	0	0	0	0	0
Otu0150	0.250941	0.342192	0	0	0.0114064	0	0.171096	0.28516	0	0	0	0	0.239535	0.15969	0.0684385	0	0	0	0.148283	0.0570321	0	0	0	0	0.193909	0.216722	0	0	0.0114064	0	0.125471	0.250941	0	0	0	0.0114064	0.193909	0.193909	0.0114064	0	0	0	0.15969	0.205315	0	0	0	0	0.15969
Otu0151	0.0684385	0.0456256	0.28516	0.319379	0	0	0.0342192	0.0114064	0.479069	0.809855	0	0	0	0	0.0114064	0	0	0	0.0342192	0.0228128	0.410631	0.296567	0.524695	0.479069	0	0	0	0	0	0	0	0	0	0	0	0	0.0114064	0.0228128	0.0114064	0.0570321	0.15969	0.136877	0	0	0.171096	0.547508	0.0798449	0	0.0570321
Otu0152	0.319379	0.228128	0.0342192	0.0228128	0.0114064	0	0.353599	0.342192	0.0912513	0.0342192	0.0114064	0	0	0	0	0	0	0	0	0	0	0	0	0	0.114064	0.125471	0.148283	0.102658	0.0456256	0	0.171096	0.148283	0.0912513	0.0684385	0.0912513	0.114064	0	0	0	0	0	0	0	0	0	0	0	0	0
Otu0153	0.102658	0	0.342192	0.775636	0.638759	0.0912513	0.114064	0	0.399224	1.11783	0.0342192	0.0114064	0.0228128	0.0228128	0	0	0.0114064	0	0	0.0228128	0	0	0.0456256	0.102658	0.114064	0.0456256	0.148283	0.0228128	0.410631	0.262347	0.0912513	0.0342192	0	0	0.0114064	0.148283	0.0570321	0.0570321	0	0	0	0	0.0684385	0.0228128	0	0	0	0	0.0228128
Otu0154	0	0	0	0	0.0912513	0.0798449	0	0	0	0	0.0456256	0.0114064	0	0	0	0	0.0570321	0.102658	0.0114064	0	1.69956	0.798449	0.216722	0.15969	0.0114064	0	0	0.0342192	0.114064	0.433444	0	0	0.114064	0.114064	0.15969	0.102658	0.0114064	0.0114064	0.0114064	0.0342192	0.0456256	0.0570321	0.0114064	0.0228128	0.114064	0.182503	0.0798449	0.0342192	0.0228128
Otu0155	0	0	0.0114064	0.0684385	0.490476	0.296567	0	0.0114064	0	0	0.0114064	0.0684385	0	0	0	0	0	0	0	0	0	0	0	0	0	0	0	0	0	0	0	0	0	0	0	0	0	0	0	0	0	0	0	0	0	0	0	0	0
Otu0156	0	0	0	0	0	0	0	0	0	0	0	0	1.11783	1.23189	0.695791	0.0228128	0	0	0.878294	1.93909	0.0342192	0.0114064	0.0114064	0.0228128	0	0	0	0	0	0	0	0	0	0	0	0	0.0342192	0.0342192	0.0114064	0	0	0	0.0342192	0.0456256	0.0114064	0	0	0	0.0228128
Otu0157	0.787042	0.923919	0.0114064	0.0114064	0	0	0.764229	0.707197	0	0	0	0	0	0	0.0114064	0	0	0	0	0.0114064	0	0	0	0	0	0	0	0	0	0	0	0	0	0	0	0	0	0	0	0	0	0	0	0	0	0	0	0	0
Otu0158	0.0228128	0.0228128	0	0	0	0	0.0798449	0	0.0114064	0.0228128	0	0	0.0114064	0.0228128	0	0	0	0	0	0.0570321	0	0	0	0	0	0	0	0	0	0	0	0	0	0	0	0	0.0912513	0.0456256	0	0	0	0	0.0798449	0.0570321	0.0114064	0.0228128	0	0	0.0342192
Otu0159	0.0798449	0.102658	0.216722	0.0684385	0.205315	0.433444	0.0570321	0.182503	0.319379	0.0912513	0.250941	0.114064	0	0	0	0	0	0	0	0	0	0	0	0	0	0	0	0	0	0	0	0	0	0	0	0	0	0	0	0	0	0	0	0	0	0	0	0	0
Otu0160	0	0	0	0	0	0	0	0	0	0	0	0	0	0	0	0	0	0	0	0	0	0	0	0	0.353599	0.28516	0.8897	0.28516	0.28516	0.136877	0.216722	0.228128	0.0114064	0.15969	0.239535	0.342192	0	0	0	0	0	0	0	0	0	0	0	0	0
Otu0161	0.0228128	0.0798449	0.0912513	0.0684385	0.102658	0.102658	0.0114064	0.0342192	0.125471	0.0684385	0.0570321	0	0.15969	0.205315	0.0798449	0	0	0	0.0798449	0.262347	0.102658	0.216722	0.148283	0.114064	0.0114064	0	0.0456256	0.0228128	0.0342192	0.0228128	0	0.0228128	0.0228128	0.0114064	0.0342192	0.0228128	0.0570321	0.15969	0.0684385	0.102658	0.114064	0.182503	0.0342192	0.182503	0.205315	0.0570321	0.0456256	0	0.136877
Otu0162	0.798449	0.148283	0	0	0	0	0.718604	0.15969	0	0	0	0	0.114064	0.0228128	0.0456256	0.0114064	0.0114064	0	0.114064	0.0798449	0	0	0.0114064	0	0.239535	0.0456256	0	0	0	0	0.307973	0.0114064	0	0	0	0	0.205315	0.0570321	0	0	0	0	0.171096	0.0342192	0	0	0	0	0.273754
Otu0163	0	0	0	0	0	0	0	0	0	0	0	0	0	0	0	0.0114064	0	0	0	0	0	0	0	0	0.15969	0.330786	0.615946	0.136877	0.171096	0.114064	0.148283	0.15969	0.0684385	0.102658	0.148283	0.365005	0	0	0	0	0	0	0	0	0	0	0	0	0
Otu0164	0.0114064	0	0	0	0	0	0	0	0	0	0	0	1.19767	0.707197	0.296567	0.0456256	0	0	0.935326	1.61971	0	0	0	0	0	0	0	0.0114064	0	0	0	0	0	0	0	0	0	0	0	0	0	0	0	0	0	0	0	0	0.0570321
Otu0165	0	0	0	0	0	0	0	0	0	0	0	0	0.0228128	0	0	0	0	0	0	0.0114064	0	0	0	0	0	0	0	0	0	0	0.0114064	0	0	0.0342192	0.148283	0.102658	0.0114064	0.0114064	0	0.353599	1.47143	1.63112	0	0	0.102658	0.216722	0.73001	0.593133	0
Otu0166	0	0	0.0114064	0.0456256	0.102658	0.307973	0	0	0.0114064	0.171096	0.0114064	0.0114064	0	0.0114064	0	0	0.0114064	0.0798449	0.0114064	0	0.0114064	0	0	0	0	0	0.0456256	0.0342192	0.0570321	0.171096	0	0	0.193909	0.125471	0.205315	0.216722	0	0	0	0	0	0	0	0	0.0114064	0	0.0228128	0	0
Otu0167	0	0	0	0	0	0	0	0	0	0	0	0	0.0570321	0.0456256	0.0342192	0	0	0	0.125471	0.0798449	0	0.0114064	0	0	0.422037	0.250941	0.0570321	0	0	0	0.353599	0.182503	0.125471	0.319379	0.353599	0.376412	0.0684385	0.0798449	0.0570321	0	0	0	0.0342192	0.0798449	0.0114064	0	0	0	0.0456256
Otu0168	0.787042	0.718604	0	0	0	0	0.60454	0.866887	0.0798449	0.0114064	0	0	0	0	0	0	0	0	0	0	0	0	0	0	0	0	0	0	0	0	0	0	0	0	0	0	0	0	0	0	0	0	0	0	0	0	0	0	0
Otu0169	0	0	0	0	0	0	0	0	0	0	0	0	0.0114064	0.0114064	0.0114064	0	0.627353	0.456256	0.0228128	0.0228128	1.11783	0.125471	0.0228128	0.0114064	0	0	0.15969	0.0114064	0.0912513	0.0798449	0	0.0114064	0	0	0	0	0	0.0114064	0.182503	0.330786	0.0228128	0.0228128	0	0.0114064	0.536101	0.821262	0.0684385	0.0342192	0.0114064
Otu0170	0.114064	0.125471	0	0	0	0	0.0912513	0.0228128	0	0	0	0	0	0	0	0	0	0	0	0	0	0	0	0	0.501882	0.365005	0	0	0	0	0.581727	0.501882	0.0342192	0	0	0	0	0	0	0	0	0	0	0	0	0	0	0	0
Otu0171	0	0	0	0	0	0	0	0	0	0	0	0	0.0114064	0.0456256	0	0	0	0	0.0456256	0.0684385	0.0228128	0.0114064	0	0	0.0798449	0	0.0114064	0	0	0	0.114064	0.0570321	0.0114064	0	0	0	0.0570321	0.0570321	0.0114064	0.0114064	0.0114064	0.0456256	0.0228128	0.0114064	0.0114064	0.0228128	0	0	0.102658
Otu0172	0.0912513	0.114064	0.0684385	0.0456256	0.0342192	0.0684385	0.0798449	0.0798449	0.0456256	0.182503	0.0684385	0	0	0	0	0	0	0	0	0	0	0	0	0	0.0684385	0.0570321	0.387818	0.0342192	0.0570321	0.193909	0.15969	0.136877	0.0798449	0.0570321	0.0228128	0.114064	0	0	0	0	0	0	0	0	0	0	0	0	0
Otu0173	0.330786	0.410631	0	0	0	0	0.330786	0.296567	0.0684385	0.0114064	0	0	0	0	0	0	0	0	0	0	0	0	0	0	0	0	0	0	0	0	0	0	0	0	0	0	0	0	0	0	0	0	0	0	0	0	0	0	0
Otu0174	0.0342192	0.0798449	0	0.0342192	0.410631	0.501882	0.0114064	0.0456256	0	0.102658	0.593133	0.809855	0.0228128	0.0456256	0.0114064	0	0	0	0.0456256	0.0798449	0	0	0	0	0	0	0	0	0	0	0	0	0	0	0	0	0.0456256	0.0570321	0.0114064	0	0	0	0	0.0228128	0	0	0.0114064	0.0228128	0.0114064
Otu0175	0.399224	0.262347	0	0	0	0	0.513288	0.250941	0	0	0.15969	0	0	0	0	0	0	0	0	0	0	0	0	0	0.0342192	0.0342192	0	0	0	0	0.0798449	0.0342192	0.0114064	0	0.0114064	0	0	0	0	0	0	0	0	0	0	0	0	0	0
Otu0176	0	0	0	0	0	0	0	0	0	0	0	0	0.171096	0.193909	0.171096	0	0	0.0114064	0.182503	0.28516	0.0114064	0	0	0	0	0	0	0	0	0	0	0	0	0.0114064	0	0	0.205315	0.114064	0.0228128	0	0	0	0.148283	0.148283	0	0	0	0	0.901106
Otu0177	0	0	0	0.0342192	0.0228128	0.0456256	0	0	0	0	0.0456256	0	0.0228128	0.0114064	0	0	0.0114064	0	0.0342192	0.0228128	0.0114064	0	0.0228128	0.125471	0.0228128	0	0.0114064	0.0228128	0.0114064	0.0570321	0	0	0.0570321	0.0228128	0.0456256	0.0684385	0.0228128	0.0114064	0.0798449	0.148283	0.193909	0.0114064	0.0114064	0.0114064	0.0456256	0.0798449	0.0456256	0	0.0228128
Otu0178	0	0	0	0	0	0	0.0114064	0	0	0	0	0.0114064	0.0114064	0	0	0	0.0228128	0.0456256	0	0	0.0114064	0.0342192	0.0228128	0.0570321	0	0	0	0.0114064	0.0114064	0.0114064	0	0	0	0.0114064	0.0228128	0.125471	0	0.0114064	0.0228128	0.0228128	0.0114064	0.0684385	0.0228128	0	0	0.114064	0.399224	0.923919	0.0228128
Otu0179	0	0	0	0	0	0	0	0	0	0	0	0	0	0	0	0	0	0	0	0	0	0	0	0	0	0	0	0	0	0	0	0	0	0	0	0	0	0	0	0	0	0	0	0	0	0	0	0	0
Otu0180	0.422037	0.330786	0	0	0	0	0.319379	0.205315	0.0114064	0	0	0	0	0	0	0	0	0	0	0	0	0	0	0	0.0570321	0.102658	0	0	0	0	0.148283	0.102658	0	0	0	0	0	0	0	0	0	0	0	0	0	0	0	0	0
Otu0181	0.102658	0.0114064	0	0	0	0	0.0912513	0.102658	0	0	0	0	0.0228128	0.0114064	0	0	0	0	0.0684385	0.0114064	0	0	0	0	0.0456256	0.0342192	0.0228128	0	0	0	0.148283	0.0456256	0	0	0	0	0.307973	0.0912513	0.0114064	0	0	0	0.182503	0.125471	0	0	0	0	0.0228128
Otu0182	0.0912513	0.0798449	0.0456256	0.0114064	0	0	0.0684385	0.114064	0.0456256	0	0	0	0	0	0	0	0	0	0	0	0	0	0	0	0.307973	0.228128	0.0342192	0	0	0	0.422037	0.114064	0.387818	0.0912513	0	0.0114064	0	0	0	0	0	0	0	0	0	0	0	0	0
Otu0183	0.0114064	0.114064	0.0228128	0.0114064	0.0114064	0.0456256	0.0114064	0.0912513	0.0228128	0.0456256	0.0570321	0.0912513	0	0.0342192	0.125471	0.171096	0.0456256	0.0570321	0.0228128	0.148283	0.239535	0.0798449	0.0798449	0.0114064	0	0	0	0	0	0	0	0	0	0	0	0	0.0114064	0.182503	0.0570321	0.0456256	0.0342192	0	0	0.15969	0.0570321	0.0798449	0.102658	0	0
Otu0184	0	0	0	0	0	0	0	0	0	0	0	0	0.0798449	0.0342192	0	0	0	0	0.0342192	0.0456256	0.0114064	0	0	0	0	0	0	0	0	0	0	0	0	0	0	0	0.0798449	0.0456256	0.0684385	0.0342192	0	0	0.0456256	0.0342192	0	0	0	0	0.136877
Otu0185	0	0	0	0	0	0	0.0114064	0	0	0	0	0	0.171096	0.148283	0.0570321	0	0.0228128	0.0570321	0.239535	0.365005	0.0570321	0.0456256	0.193909	0.114064	0	0	0	0	0	0	0	0	0.0114064	0	0.0114064	0	0.114064	0.114064	0.0342192	0	0.228128	0.456256	0.15969	0.0798449	0.125471	0.399224	0.536101	0.0114064	0.0228128
Otu0186	0.501882	0.250941	0	0	0	0	0.273754	0.148283	0.0456256	0	0	0	0	0	0	0	0	0	0	0	0	0	0	0	0.193909	0.15969	0.0342192	0	0	0	0.399224	0.171096	0	0.0114064	0	0	0	0	0	0	0	0	0	0	0	0	0	0	0
Otu0187	0	0.0114064	0	0	0	0.0114064	0.0570321	0.0114064	0	0	0.0114064	0	0.0342192	0.0456256	0.0684385	0	0.205315	0.125471	0.0570321	0.0684385	0.0114064	0.0114064	0.0228128	0.0114064	0.0228128	0.0228128	0	0.0228128	0.239535	0.433444	0.0228128	0.0114064	0	0.0114064	0	0	0.0456256	0.0342192	0.148283	0.262347	0.262347	0.136877	0.0456256	0.0342192	0.0684385	0.0456256	0.0114064	0.205315	0.0912513
Otu0188	0	0	0	0	0	0	0	0	0	0	0	0	0	0	0	0	0	0	0	0	0	0	0	0	0	0	0	0	0	0	0	0	0	0	0	0	0	0	0	0	0	0	0	0	0	0	0	0	0
Otu0189	0.0570321	0.102658	0.0342192	0.0456256	0.0228128	0.0114064	0.0570321	0.0342192	0.0342192	0.0114064	0	0	0	0	0	0	0	0	0.0798449	0	0	0.0114064	0.627353	0	0	0.0912513	0	0	0	0	0	0.171096	0	0	0	0	0.0684385	0	0	0	0	0	0	0	0	0	0	0	0
Otu0190	0	0	0	0	0	0	0	0	0	0	0	0	0	0	0	0	0	0	0	0	0.0114064	0	0	0	0.0912513	0.0228128	0.0228128	0.0114064	0.0570321	0.330786	0.136877	0.0456256	0.0684385	0.0228128	0.0228128	0.0570321	0	0	0	0	0	0	0	0	0	0	0	0	0
Otu0191	0	0	0	0	0	0	0	0	0	0	0	0	0.969545	0.513288	0.125471	0	0	0	0.866887	0.684385	0	0	0	0	0	0	0	0	0	0	0	0	0	0	0	0	0.171096	0.125471	0.0228128	0	0	0	0.114064	0.15969	0.0228128	0	0	0	0
Otu0192	0	0	0	0	0	0	0	0	0	0	0	0	0.0114064	0.0114064	0	0	0	0	0.0342192	0.0114064	0	0.0114064	0.0342192	0.0684385	0	0.0114064	0	0	0	0.0114064	0	0	0	0	0	0	0	0.0114064	0.0684385	0.0342192	0	0	0	0	0	0.0114064	0	0.0114064	0
Otu0193	0	0	0	0	0	0	0	0	0	0	0	0	0.193909	0.296567	0.0684385	0	0	0	0.228128	0.330786	0	0	0	0	0	0	0	0	0	0	0	0	0	0	0	0	0.193909	0.44485	0	0	0	0	0.273754	0.342192	0	0	0	0	0.102658
Otu0194	0.650165	0.0114064	0.148283	0.228128	0	0	0.638759	0.365005	0	0	0.307973	0.228128	0	0	0	0	0	0	0	0	0	0	0	0	0.0114064	0.0456256	0	0	0	0	0.102658	0.0684385	0.102658	0	0	0	0	0	0	0	0	0	0	0	0	0	0	0	0
Otu0195	0	0	0.0228128	0.0228128	0	0	0	0	0	0	0.0228128	0	0.0456256	0	0	0	0	0.376412	0.0114064	0.0114064	0.44485	0.262347	0.114064	0.0228128	0	0	0	0	0	0	0	0	0.0114064	0	0	0	0.0114064	0.0114064	0.0342192	0.536101	0.547508	0.182503	0.0114064	0	0.273754	0.467663	0.0342192	0	0
Otu0196	0	0	0	0	0	0	0	0	0	0	0	0	0	0	0	0	0	0	0	0	0	0	0	0	0	0	0	0	0	0	0	0	0	0	0	0	0	0	0	0	0	0	0	0	0	0	0	0	0
Otu0197	0.0570321	0.0570321	0	0	0	0	0.0342192	0.0228128	0	0	0	0	0.0570321	0	0	0	0	0	0.0228128	0	0	0	0	0	0.0228128	0	0	0	0	0	0	0	0	0	0	0	0.307973	0.193909	0.0114064	0.0114064	0	0	0.307973	0.148283	0.0114064	0.0114064	0	0	0.490476
Otu0198	0	0	0	0	0	0	0	0	0	0	0	0	0	0	0	0	0.182503	0.148283	0	0	0	0	0	0	0	0	0	0	0	0	0	0	0	0	0	0	0.0114064	0	0.0912513	0.330786	1.35736	1.23189	0	0	0	0	0.0456256	0.0684385	0
Otu0199	0	0	0	0	0	0.0114064	0	0	0	0	0	0	0	0	0	0	0.102658	0.0798449	0	0	0	0.0456256	0.136877	0.182503	0	0	0	0	0	0	0	0	0	0	0	0	0	0.0114064	0	0.0342192	0.0912513	0.0684385	0.0114064	0.0114064	0.0684385	0.193909	0.433444	0.148283	0
Otu0200	0.0114064	0	0	0	0	0	0.0342192	0.0342192	0	0	0	0	0.0684385	0.0228128	0.0114064	0	0	0	0.0114064	0.0456256	0	0	0	0	0.0114064	0.0114064	0	0	0	0	0.0114064	0	0	0.0114064	0	0	0.102658	0.114064	0.0114064	0	0	0	0.0570321	0.216722	0	0	0	0	0.0114064
Otu0201	0.136877	0.0456256	0	0	0	0	0.0570321	0.0684385	0	0	0	0	0.0912513	0.0228128	0	0	0	0	0.148283	0.0912513	0	0.0114064	0	0	0.0684385	0.0114064	0	0	0	0	0.182503	0.0570321	0	0	0	0	0.650165	0.273754	0.0114064	0	0	0	0.821262	0.376412	0.0342192	0	0	0	0.0456256
Otu0202	0.0798449	0.0342192	0.0228128	0.0570321	0	0	0.114064	0.0114064	0.0342192	0.0570321	0.0570321	0	0	0.0114064	0.0456256	0	0	0	0.0228128	0.0456256	0.0342192	0.0684385	0.0342192	0.0456256	0.0456256	0.0228128	0.0684385	0	0.0228128	0.0684385	0.0342192	0.0228128	0.0456256	0.0342192	0	0.0342192	0.15969	0.125471	0.0114064	0.0456256	0.0114064	0	0.136877	0.136877	0.0684385	0.136877	0.182503	0.0228128	0.0342192
Otu0203	0	0	0	0	0	0	0	0	0	0	0	0	0.0798449	0.0114064	0.0114064	0	0	0	0.0798449	0.0798449	0	0	0.0570321	0.148283	0	0	0	0	0	0	0	0	0	0	0	0	0	0	0	0	0	0	0	0	0	0	0	0	0.182503
Otu0204	0	0	0	0	0	0	0	0	0	0	0	0	0	0	0	0	0.695791	1.41439	0	0	0	0	0	0	0	0	0	0	0	0	0	0	0	0	0	0	0	0	0	0	0.0342192	1.19767	0	0	0	0	0.0456256	0	0
Otu0205	0	0	0	0	0	0	0	0	0	0	0	0	0	0	0	0	0	0	0.0114064	0	0.752823	0.558914	0.707197	0.307973	0	0	0	0	0	0	0	0	0	0	0	0	0	0.0114064	0	0.0570321	0	0.125471	0.0114064	0.0228128	0.0342192	0.0912513	0	0	0
Otu0206	0.0684385	0.0798449	0.0114064	0	0	0	0.0798449	0.0456256	0.0342192	0	0	0	0.0114064	0.0228128	0.0114064	0.0114064	0.0456256	0.0114064	0.0114064	0.0228128	0	0	0	0	0.205315	0.136877	0.0798449	0.0114064	0	0	0.239535	0.171096	0.0114064	0	0	0	0	0	0	0	0	0	0	0	0	0	0	0	0.0456256
Otu0207	0	0	0	0	0	0	0	0.0342192	0.0570321	0	0.0228128	0	0.171096	0	0	0.0342192	0.0912513	0	0	0.0456256	0.376412	0.0456256	0.102658	0.125471	0.0570321	0.0456256	0.0228128	0.0114064	0.0342192	0.0342192	0.0114064	0.0114064	0.148283	0.0342192	0.0456256	0.0342192	0	0.0456256	0	0	0.0228128	0.0114064	0	0	0.228128	0.0114064	0.60454	0.0114064	0
Otu0208	0.0570321	0.0570321	0.0228128	0	0	0	0.0228128	0.0912513	0.0456256	0	0	0	0.0570321	0.114064	0.0228128	0.0114064	0	0	0.0570321	0.0570321	0	0	0	0	0.0228128	0.0798449	0	0	0	0	0.0342192	0.114064	0	0	0.0114064	0	0.0456256	0.102658	0.182503	0	0.0114064	0	0.0798449	0.114064	0.102658	0.0228128	0.0114064	0	0.0570321
Otu0209	0.182503	0.0798449	0.0570321	0.0342192	0.0228128	0	0.0684385	0.0684385	0.0912513	0.0684385	0.0912513	0.627353	0	0	0	0.0114064	0.353599	0.0114064	0	0	0	0	0	0	0	0	0	0	0	0	0	0	0	0	0	0	0	0.0114064	0	0	0	0	0	0	0	0	0.0114064	0.0228128	0.228128
Otu0210	0	0	0	0	0	0	0	0	0	0	0	0	0	0	0	0	0	0	0	0	0	0	0	0	0	0	0	0	0	0	0	0	0	0	0	0	0	0	0	0	0	0	0	0	0	0	0	0	0
Otu0211	0	0	0	0	0	0	0	0	0	0	0	0	0	0	1.11783	0.262347	1.22049	0.501882	0	0	0	0	0	0	0	0	0	0	0	0	0	0	0	0	0	0	0	0	0	0	0	0	0	0	0	0	0	0	0
Otu0212	0.0570321	0.0456256	0	0.0114064	0	0	0.0684385	0.0342192	0.0114064	0	0	0	0.228128	0.239535	0.102658	0	0	0	0.422037	0.387818	0	0	0	0	0.0912513	0.0114064	0	0	0	0	0.0228128	0.0342192	0	0	0	0	0.239535	0.28516	0.0228128	0	0	0	0.273754	0.205315	0.0228128	0	0	0	0
Otu0213	0	0	0	0	0	0	0	0	0	0	0	0	0	0	0	0	0	0	0	0	0	0	0	0.0114064	0	0	0	0	0	0	0	0	0	0	0	0	0	0	0	0	0	0	0	0	0	0	0	0	0
Otu0214	0	0	0.0684385	1.4258	1.10642	0.410631	0	0	0	0	0	0	0	0	0	0	0	0	0	0	0	0	0	0	0	0	0	0	0	0	0	0	0	0	0	0	0	0	0	0	0	0	0	0	0	0	0	0	0
Otu0215	0	0	0	0	0	0	0	0	0	0	0	0	0.205315	0.0912513	0.0114064	0	0	0	0.171096	0.148283	0	0	0	0	0	0	0	0	0	0	0	0	0	0	0	0	0.273754	0.365005	0.0228128	0	0	0	0.433444	0.342192	0.0114064	0.0114064	0	0	0.125471
Otu0216	0.0342192	0.15969	0.114064	0.0342192	0	0.0114064	0.0570321	0.0684385	0.0684385	0.0228128	0	0	0.0342192	0.0570321	0	0	0	0	0.0798449	0.102658	0.0456256	0.0228128	0.0684385	0.193909	0	0	0	0	0	0	0	0	0	0	0	0	0	0.0570321	0.250941	0.0798449	0.0456256	0.125471	0.0342192	0.0570321	0.125471	0.0342192	0	0	0.0456256
Otu0217	0	0	0	0	0	0	0	0	0	0	0	0	0.0798449	0.0570321	0.0342192	0	0	0	0.0456256	0.0456256	0.0228128	0.0342192	0.171096	0.0342192	0	0	0	0	0	0	0.0114064	0.0114064	0.0342192	0.0342192	0	0	0.125471	0.0570321	0	0.0342192	0.216722	0.365005	0.136877	0.0456256	0.342192	0.0798449	0.0114064	0	0.239535
Otu0218	0.0456256	0.0342192	0.0570321	0.0342192	0	0	0.102658	0.0684385	0.0570321	0	0	0.0798449	0	0	0	0	0	0	0	0	0	0	0	0	0.136877	0.125471	0.0228128	0	0	0	0.216722	0.125471	0.0684385	0.216722	0.193909	0.273754	0	0	0	0	0	0	0	0	0	0	0	0	0
Otu0219	0	0	0.0570321	0	0	0	0	0.0114064	0.0570321	0	0	0	0	0	0.0114064	0	0	0	0.0114064	0	0.0456256	0.0684385	0.125471	0.0798449	0	0	0	0	0.0342192	0.0798449	0.0114064	0	0.0342192	0.0684385	0.125471	0.0342192	0	0	0.0228128	0.262347	0.0342192	0.216722	0	0	0.0228128	0.0228128	0.0342192	0	0.0570321
Otu0220	0.319379	0.513288	0	0	0	0	0.182503	0.307973	0.0114064	0	0	0	0	0	0	0	0	0	0	0	0	0	0	0	0	0	0	0	0	0	0	0	0	0	0	0	0	0	0	0	0	0	0	0	0	0	0	0	0
Otu0221	0	0	0.0684385	0.15969	0.0228128	0.0114064	0.0114064	0	0.0228128	0.125471	0	0	0.0114064	0	0	0	0	0	0.0228128	0.0114064	0.125471	0.0342192	0.0684385	0.0798449	0	0	0	0	0	0	0	0	0	0	0	0	0	0.0114064	0.0912513	0.0798449	0.0228128	0	0.0114064	0.0114064	0.0570321	0.342192	0.205315	0.0342192	0
Otu0222	0	0.0114064	0.0228128	0.0114064	0.0228128	0	0	0	0	0.0342192	0.0114064	0	0.125471	0.0228128	0.0228128	0	0	0.0912513	0.102658	0.102658	0.661572	0.0798449	0.0114064	0.0114064	0	0	0	0	0	0	0	0	0	0	0	0	0.0228128	0.0114064	0.0228128	0.0114064	0.0114064	0.0342192	0.0228128	0	0.0570321	0.0456256	0	0	0.0684385
Otu0223	0.0342192	0.0228128	0	0.0114064	0.0456256	0.0570321	0.114064	0.0456256	0.0228128	0.0228128	0	0	0	0	0	0	0	0	0	0	0	0	0	0	0	0	0	0	0	0	0	0	0	0	0	0	0.273754	0.307973	0.0570321	0.171096	0.171096	0.193909	0.250941	0.0798449	0.125471	0.307973	0.0114064	0	0
Otu0224	0	0	0	0	0	0	0	0	0.0114064	0	0	0	0.0228128	0.0228128	0.0114064	0	0	0	0.0228128	0	0.0684385	0.0570321	0	0	0	0	0	0	0	0	0	0	0.0114064	0.114064	0.193909	0	0.0342192	0.0228128	0	0	0	0	0.0342192	0.0570321	0.262347	0.0912513	0.0228128	0	0.0342192
Otu0225	0.0114064	0.0228128	0	0	0	0	0	0.0228128	0	0	0	0	0.193909	0.0342192	0	0	0	0	0.182503	0.136877	0	0	0	0	0	0	0	0	0	0	0	0	0	0	0	0	0	0	0	0	0	0	0	0	0	0	0	0	0.114064
Otu0226	0.0114064	0	0	0.0342192	0.0456256	0.0228128	0	0	0	0	0.0114064	0.0456256	0	0	0	0	0.0228128	0.0456256	0	0.0114064	0.273754	0.114064	0.148283	0.0798449	0	0	0.0114064	0.0114064	0.0114064	0.0684385	0	0	0.114064	0.0342192	0.0798449	0.0798449	0.0114064	0.0114064	0.0228128	0.0456256	0.0570321	0.0456256	0.0570321	0.0114064	0.125471	0.125471	0.0114064	0	0.0342192
Otu0227	0	0	0	0	0	0	0	0	0	0	0	0	0.0228128	0	0	0	0	0	0.0114064	0.0456256	0	0	0.0228128	0.0798449	0	0	0	0	0	0	0	0	0	0	0	0	0	0.0114064	0.136877	0.0798449	0.0228128	0.627353	0.0114064	0.0114064	0.0114064	0.0114064	0	0	0.0114064
Otu0228	0	0	0	0	0	0	0	0	0	0	0	0	0.15969	0.182503	0.0912513	0	0	0	0.15969	0.182503	0	0	0	0	0	0	0	0	0	0	0	0	0	0	0	0	0.205315	0.228128	0.0456256	0	0	0	0.342192	0.205315	0	0	0	0	0.182503
Otu0229	0.0114064	0.0342192	0.205315	0	0	0	0.0456256	0.0684385	0.148283	0.0456256	0	0	0.0114064	0	0	0	0	0	0.0114064	0	0	0	0	0	0	0	0	0	0	0	0	0	0	0	0	0	0	0	0.0228128	0	0	0	0	0	0	0.0114064	0	0.0228128	0
Otu0230	0.627353	0.114064	0.0114064	0	0	0	0.912513	0.125471	0.0228128	0.0114064	0.0114064	0	0	0	0	0	0	0	0	0	0	0	0	0	0	0	0	0	0	0	0	0	0	0	0	0	0	0	0	0	0	0	0	0	0	0	0	0	0
Otu0231	0.148283	0.15969	0	0	0	0	0.148283	0.0798449	0	0	0	0	0	0	0	0	0	0	0	0	0	0	0	0	0	0	0	0	0	0	0	0	0	0	0	0	0	0.0114064	0	0	0	0	0.0114064	0.0228128	0	0	0	0	0
Otu0232	0	0	0	0.0114064	0.0114064	0	0.0114064	0	0	0	2.09878	0.0228128	0	0	0	0	0	0	0	0	0	0	0	0	0	0	0	0	0	0	0	0	0	0	0	0	0	0	0	0	0	0	0	0	0	0	0	0	0
Otu0233	0.102658	0.0228128	0.148283	0	0	0.0342192	0.0798449	0.0456256	0.0342192	0	0	0	0.0342192	0.0342192	0	0	0	0	0.0228128	0.0456256	0.0684385	0.0114064	0.0570321	0.0114064	0.0114064	0	0	0	0	0	0.0228128	0	0.0342192	0	0.0228128	0.0114064	0.0114064	0.0114064	0.0114064	0.0570321	0	0.0114064	0.0228128	0.0114064	0	0	0	0	0
Otu0234	0.0114064	0.0114064	0.0114064	0	0.0798449	0.0342192	0.0228128	0	0	0.0114064	0	0	0	0	0	0	0	0	0	0	0	0	0	0	0.0456256	0.0114064	0	0	0	0	0.0342192	0.0228128	0.102658	0.0798449	0.0684385	0.0342192	0	0	0	0	0	0	0	0	0	0	0	0	0
Otu0235	0	0.0570321	0	0	0	0	0.0570321	0.0114064	0	0	0	0	0.0114064	0.0114064	0.0114064	0	0	0	0	0.0114064	0	0	0	0	0.114064	0.0912513	0	0	0	0	0.15969	0.0570321	0	0	0	0	0.0342192	0.114064	0.0114064	0	0	0	0.171096	0.148283	0	0	0	0	0.0570321
Otu0236	0	0	0	0	0	0	0	0	0	0	0	0	0	0	0	0	0	0	0	0	0.0228128	0.467663	1.08361	0.570321	0	0	0	0	0	0	0	0	0	0	0	0	0	0	0	0	0	0	0	0	0	0	0	0	0
Otu0237	0.0114064	0.0114064	0	0	0	0	0.0114064	0.0114064	0	0	0.0114064	0	0	0	0	0.0684385	0.0456256	0	0	0	0	0	0	0	0	0	0	0	0	0	0	0	0	0	0	0	0	0	0.0114064	0	0	0	0.0114064	0	0	0	0	0.0798449	0.0342192
Otu0238	0	0	0	0	0	0	0	0	0	0	0	0	0	0	0	0	0	0	0	0	0	0	0	0	0.0912513	0.216722	0	0	0	0	0.136877	0.182503	0	0	0	0	0	0	0	0	0	0	0	0	0	0	0	0	0
Otu0239	0	0	0.0342192	0.0114064	0	0	0	0	0.0684385	0.0114064	0	0	0	0	0	0	0	0	0	0	0	0	0	0	0	0	0	0	0	0	0	0	0	0	0	0	0	0	0	0	0	0	0	0	0	0	0	0	0
Otu0240	0.0228128	0.0342192	0.0456256	0.0798449	0.0114064	0	0.0342192	0.114064	0.0228128	0.0570321	0.102658	0	0	0.0114064	0	0.0114064	0.0798449	0.0228128	0.0114064	0.0228128	0	0.0114064	0	0	0	0	0.114064	0	0	0	0.0114064	0.0228128	0.0228128	0	0	0	0	0	0	0.0228128	0	0	0	0	0.0114064	0.0456256	0.0114064	0.0228128	0.0456256
Otu0241	0	0	0	0	0	0	0	0	0.0114064	0	0	0	0.114064	0.0342192	0.0114064	0	0	0	0.0456256	0.148283	0.0114064	0.0114064	0.0114064	0.0342192	0	0	0	0	0	0	0	0	0	0	0	0	0.0456256	0.0228128	0.0114064	0.0456256	0.0570321	0.0114064	0.0228128	0.0114064	0.0228128	0.102658	0.0228128	0	0.228128
Otu0242	0	0	0	0	0	0	0	0	0	0	0	0	0	0	0	0	0	0	0	0	0	0	0	0.182503	0.0114064	0.0228128	0.114064	0.0342192	0.0684385	0.387818	0	0.262347	0.387818	0.0228128	0	0.136877	0.0114064	0.0456256	0	0	0	0	0	0	0	0.0456256	0	0	0
Otu0243	0.0684385	0.0228128	0	0	0	0	0.136877	0.0456256	0.0114064	0.0114064	0	0	0.148283	0.0456256	0	0	0.0228128	0	0.171096	0.0912513	0	0	0	0	0.0342192	0.0342192	0	0	0	0	0	0.0456256	0	0	0	0	0	0.0114064	0	0	0	0	0.0456256	0.0114064	0	0	0	0	0.0228128
Otu0244	0.0114064	0.0114064	0.0114064	0.0342192	0.0114064	0	0.0114064	0	0	0.0114064	0	0	0.171096	0.0342192	0.0228128	0	0	0	0.125471	0.0684385	0.148283	0.0114064	0	0.0114064	0	0	0	0	0	0	0	0	0	0.0342192	0.0798449	0	0.0684385	0.0114064	0	0.0684385	0.0570321	0.0114064	0.0342192	0.0456256	0.0570321	0.0684385	0	0	0.114064
Otu0245	0	0	0	0	0	0	0	0	0	0	0	0	0	0	0	0	0	0	0	0	0	0	0	0	0.15969	0.114064	0.0912513	0.0228128	0.0912513	0.0228128	0.216722	0.0684385	0	0	0	0	0	0	0	0	0	0	0	0	0	0	0	0	0
Otu0246	0	0	0	0	0	0	0	0	0	0	0	0	0	0	0	0	0	0	0	0	0	0	0	0	0	0	0	0	0	0	0	0	0	0	0	0	0	0.0228128	0.102658	0.376412	0.273754	0.672978	0.0228128	0.0114064	0.148283	0.148283	0.0342192	0	0
Otu0247	0.0456256	0.0228128	0.0684385	0.0114064	0	0	0.0114064	0.0342192	0.0456256	0.0228128	0.342192	0	0	0	0	0.0570321	0.0228128	0	0	0.0114064	0	0	0	0	0	0	0	0	0	0	0	0	0	0	0	0	0	0	0	0	0	0	0	0	0	0	0	0.0570321	0
Otu0248	0.0114064	0.0114064	0	0.0342192	0	0	0.0342192	0.0114064	0	0	0	0	0.0570321	0.0114064	0	0.0114064	0	0.0114064	0.114064	0.0228128	0	0	0	0	0.0456256	0.0342192	0	0	0	0.0114064	0.0342192	0.0114064	0	0	0	0	0.125471	0.0684385	0.0456256	0	0.0342192	0.0456256	0.125471	0.0570321	0.0114064	0.0342192	0.0228128	0.0114064	0.193909
Otu0249	0	0	0	0	0	0.0342192	0	0	0	0	0	0	0	0	0	0	0	0	0.0342192	0.0114064	0.0798449	0.114064	0.136877	0.0456256	0	0	0	0	0	0	0	0	0	0	0	0	0	0	0	0	0	0.0228128	0	0	0.0228128	0	0	0	0
Otu0250	0	0	0.410631	0.60454	0.433444	0.273754	0	0	0	0	0	0	0	0	0	0	0	0	0	0	0	0	0	0	0	0	0	0	0	0	0	0	0	0	0	0	0	0	0	0	0	0	0	0	0	0	0	0	0
Otu0251	0	0	0	0	0	0	0.0228128	0	0.0114064	0.0114064	0	0	0.0114064	0.456256	0.0684385	0	0	0	0.0342192	0	0.0684385	0	0	0	0	0.0114064	0	0	0	0.0114064	0	0	0.0114064	0	0	0	0.0114064	0.239535	0.0114064	0.0228128	0.228128	0.0912513	0.0228128	0.0228128	0.0342192	0.0114064	0	0.0114064	0.0228128
Otu0252	0	0	0	0	0	0	0	0	0	0	0	0	0	0	0	0	0	0	0	0.0114064	0	0	0	0	0.0456256	0.0342192	0.353599	0.136877	0.15969	0.0228128	0	0.0570321	0.0798449	0.262347	0.0798449	0.0228128	0	0	0	0	0	0	0	0.0228128	0	0	0	0	0.0114064
Otu0253	0.0342192	0.0684385	0.0114064	0	0	0	0.0342192	0.0342192	0	0	0	0	0.0114064	0	0	0	0	0	0	0.0114064	0	0	0	0	0.0114064	0	0	0	0	0	0.0114064	0.0114064	0	0	0	0	0.0114064	0.0114064	0.0114064	0	0	0	0.0114064	0	0	0	0	0	0.0114064
Otu0254	0	0	0.0342192	0.125471	0.0456256	0	0.0114064	0	0.0570321	0.0684385	0.0114064	0	0	0	0	0	0	0	0	0	0.0342192	0.0114064	0	0	0	0	0	0	0	0	0	0	0	0	0.0342192	0	0	0	0.0228128	0.0228128	0	0.114064	0	0	0	0	0	0	0
Otu0255	0	0	0	0	0	0	0	0	0	0	0	0	0.307973	0.0228128	0.136877	0	0	0	0.239535	0.228128	0.0342192	0	0	0	0	0	0	0	0	0	0	0	0	0	0	0	0.0228128	0.0114064	0	0	0	0	0.0570321	0.0114064	0.0228128	0	0	0	0.136877
Otu0256	0.0684385	0.0456256	0	0	0	0	0.15969	0	0.0114064	0.0114064	0.0456256	0	0.0342192	0	0	0	0	0	0.0114064	0	0	0	0	0	0.0228128	0.0114064	0.0114064	0.0342192	0	0	0.0456256	0.0114064	0	0	0	0	0.0228128	0.0228128	0	0	0	0	0.0228128	0.0228128	0	0	0	0	0.0114064
Otu0257	0	0	0	0	0	0	0	0	0	0	0	0	0	0	0	0	0	0	0	0	0.0798449	0.0228128	0.330786	0.148283	0	0	0	0	0	0	0	0	0	0	0	0	0.0228128	0	0	0.0228128	0.0912513	0.102658	0	0	0.0228128	0.0798449	0.0912513	0.0342192	0
Otu0258	0.0114064	0	0	0	0.0114064	0	0	0.0114064	0	0.0114064	0.0228128	0	0.0570321	0.114064	0.0570321	0	0	0	0.0342192	0.0798449	0.0342192	0	0.0114064	0.0114064	0.0228128	0.0228128	0	0	0	0.0114064	0.0342192	0.0114064	0	0	0	0	0.0684385	0.0228128	0	0	0.0228128	0.0798449	0.0684385	0.0228128	0	0	0.0114064	0	0.0798449
Otu0259	0.171096	0	0	0	0	0	0	0	0.0114064	0	0	0	0.0456256	0.0114064	0	0	0	0	0.0342192	0.0114064	0	0	0	0	0	0.0342192	0	0	0	0	0.0342192	0.0342192	0	0	0	0	0.0342192	0.0114064	0	0	0	0	0.0228128	0	0	0	0	0	0
Otu0260	0	0	0	0	0.102658	0.0228128	0	0	0	0	0	0	0	0	0	0	0	0	0	0	0	0	0	0	0	0	0	0	0	0	0	0	0	0	0	0	0	0	0	0	0	0	0	0	0	0	0	0	0
Otu0261	0.0114064	0.0342192	0.171096	0.182503	0.125471	0.0342192	0.0342192	0	0.0798449	0.148283	0.0798449	0	0	0	0	0	0	0	0	0	0	0	0	0	0	0	0	0	0	0	0	0	0	0	0	0	0	0	0	0	0	0	0	0	0	0	0	0	0
Otu0262	0.193909	0.216722	0.0114064	0	0	0	0.216722	0.15969	0.0228128	0	0	0	0	0	0	0	0	0	0	0	0	0	0	0	0	0	0	0	0	0	0	0	0	0	0	0	0	0	0	0	0	0	0	0	0	0	0	0	0
Otu0263	0.0684385	0.0570321	0	0	0	0	0.0456256	0.0456256	0	0	0	0	0	0	0	0	0	0	0	0	0	0	0	0	0.0342192	0.0342192	0	0	0	0	0.0228128	0.0342192	0.0114064	0	0	0	0	0	0	0	0	0	0	0	0	0	0	0	0
Otu0264	0	0	0	0	0.0114064	0.0114064	0	0	0	0	0.0228128	0	0.0114064	0.0114064	0	0	0.0114064	0	0	0	0	0	0	0	0	0	0	0	0	0	0	0	0	0.0342192	0.0456256	0.0798449	0.0114064	0	0	0.0114064	0	0	0	0.0228128	0	0.0228128	0.0114064	0	0
Otu0265	0	0	0	0	0	0	0	0	0	0	0	0	0	0	0	0	0	0	0	0	0	0	0	0	0.193909	0.0684385	0.0456256	0	0	0	0.148283	0.0456256	0	0.0114064	0	0	0	0	0	0	0	0	0	0	0	0	0	0	0
Otu0266	0	0	0	0	0	0	0	0	0	0	0	0	0.0342192	0.0228128	0	0	0	0	0.0114064	0.0456256	0	0	0	0	0	0	0	0	0	0	0	0	0	0	0	0	0.125471	0.102658	0.0228128	0	0.0456256	0.0570321	0.0570321	0.148283	0.0342192	0.0228128	0	0	0.0456256
Otu0267	0.273754	0.136877	0	0	0	0	0.250941	0.0912513	0	0	0	0	0.0114064	0.0456256	0.0228128	0	0	0	0.0456256	0.0912513	0	0	0	0	0	0	0	0	0	0	0	0	0	0	0	0	0.102658	0.114064	0	0	0	0	0.0798449	0.0342192	0	0	0	0	0
Otu0268	0	0	0	0	0	0	0	0	0	0	0	0	0	0	0	0	0	0	0	0	0	0	0	0	0	0	0.878294	0.296567	0.0684385	0.114064	0	0	0	0	0	0	0	0	0	0	0	0.0114064	0	0	0	0	0	0	0
Otu0269	0.0342192	0.0684385	0.0114064	0	0	0	0.102658	0.0342192	0	0	0	0	0	0	0	0	0	0	0	0	0	0	0	0	0	0	0	0	0	0	0	0	0	0	0	0	0	0	0	0	0	0	0	0	0	0	0	0	0
Otu0270	0.0114064	0.0228128	0.0228128	0	0	0	0	0	0.0228128	0.0114064	0.718604	0.0114064	0	0	0	0	0	0	0	0	0	0	0	0	0.0114064	0	0	0	0	0.0114064	0	0	0.0114064	0	0	0	0	0	0	0	0	0	0	0	0	0	0	0	0
Otu0271	0	0	0	0	0	0	0	0	0	0	0	0	0.114064	0.0342192	0	0	0	0	0.0912513	0.125471	0.0456256	0.0570321	0.0912513	0.0228128	0	0	0	0	0	0	0	0	0	0	0	0	0.0456256	0.0228128	0	0	0.0114064	0.353599	0.0114064	0.0684385	0.0228128	0.0228128	0	0	0.0684385
Otu0272	0	0	0	0	0	0	0	0	0	0	0.0114064	1.27752	0	0	0	0	0	0	0	0	0	0	0	0	0	0	0	0	0	0	0	0	0	0	0	0	0	0	0	0	0	0	0	0	0	0	0	0	0
Otu0273	0	0	0	0	0	0	0	0	0	0	0	0	0	0	0	0	0	0	0	0	0	0	0	0	0	0	0	0	0	0	0	0	0	0	0	0	0	0	0.0456256	0.148283	0.250941	0.821262	0	0	0.0456256	0	0.0114064	0	0
Otu0274	0	0	0	0	0	0	0	0	0	0	0	0	0.273754	0.0798449	0.148283	0	0	0	0.182503	0.216722	0	0	0	0	0	0	0	0	0	0	0	0	0	0	0	0	0.0798449	0.0228128	0.0114064	0	0	0	0.0684385	0.0456256	0	0	0	0	0
Otu0275	0.0912513	0.0912513	0	0	0	0	0.0684385	0.0570321	0.0114064	0	0	0	0.0342192	0	0	0	0	0	0.0684385	0.0456256	0.0228128	0	0	0	0	0	0	0	0	0	0	0	0	0	0	0	0	0.0228128	0	0.0114064	0	0.0228128	0.0228128	0	0.0114064	0	0	0	0.0342192
Otu0276	0	0	0	0	0	0	0	0	0	0	0	0	0	0	0	0	0	0	0	0	0	0	0	0	0.0798449	0.0684385	0.0114064	0.0228128	0.0456256	0.0570321	0.136877	0.148283	0	0	0	0.0228128	0	0	0	0	0	0	0	0	0	0	0	0	0
Otu0277	0.0684385	0	0	0	0	0	0.0114064	0.0342192	0.0114064	0	0	0	0.171096	0.148283	0.0228128	0	0	0	0.148283	0.0798449	0	0	0	0	0	0.0228128	0	0	0	0	0.0114064	0	0	0	0	0	0	0.0228128	0.0114064	0.0114064	0	0	0.0456256	0	0.0114064	0	0	0	0.0798449
Otu0278	0	0	0	0	0.125471	0	0	0	0	0	0	0	0	0	0	0	0	0	0	0	0	0	0	0	0	0	0	0	0	0	0	0	0	0	0	0	0	0	0	0	0	0	0	0	0	0	0	0	0
Otu0279	0	0	0	0	0	0.0114064	0	0	0	0	0	0	0	0	0	0	0.0228128	0	0	0.0114064	0.0114064	0.114064	0.0570321	0	0	0	0	0	0	0	0	0	0	0	0	0	0	0	0.0684385	0.0798449	0.0114064	0	0	0	0.0228128	0.0114064	0.0342192	0	0.0342192
Otu0280	0.0228128	0	0	0.0228128	0	0	0	0.0114064	0	0.0912513	0.250941	0.775636	0	0	0	0	0	0	0	0	0	0	0	0	0	0.0228128	0	0	0	0	0	0	0	0	0	0	0	0	0	0	0	0	0	0	0	0	0	0	0
Otu0281	0	0	0	0	0	0	0	0	0	0	0	0	0	0	0	0	0	0	0	0	0	0	0.262347	0.992358	0	0	0	0	0	0	0	0	0	0	0	0	0	0	0	0	0	0	0	0	0	0	0	0	0
Otu0282	0	0	0	0	0	0	0	0	0	0	0	0	0	0	0	0	0	0	0	0	0	0	0	0	0.0228128	0.0342192	0	0	0	0	0.0342192	0	0	0	0	0	0	0	0	0	0	0	0	0	0	0	0	0	0
Otu0283	0.28516	0.0684385	0	0.0114064	0	0	0.171096	0.0798449	0.0114064	0.0228128	0	0	0	0	0	0	0	0	0	0	0	0	0	0	0	0	0	0	0	0	0	0	0	0	0	0	0	0	0	0	0	0	0	0	0	0	0	0	0
Otu0284	0	0	0	0	0	0	0	0	0	0	0	0	0.273754	0.216722	0.102658	0	0	0	0.0570321	0.376412	0.0798449	0.0114064	0.0228128	0	0	0	0	0	0	0	0	0	0	0	0	0	0	0.0342192	0	0	0	0	0.0228128	0.0114064	0	0	0	0	0
Otu0285	0	0	0	0	0	0	0	0	0	0	0	0	0.273754	0.0684385	0.0570321	0.0114064	0	0	0.216722	0.239535	0.0114064	0	0	0	0	0	0	0	0	0	0	0	0	0	0	0	0.0684385	0.0456256	0	0	0	0	0.0342192	0.0456256	0	0	0	0	0
Otu0286	0.102658	0.0228128	0	0	0	0	0.114064	0.0114064	0	0	0	0	0	0	0	0	0	0	0	0	0	0	0	0	0	0	0	0	0	0	0	0	0	0	0	0	0	0	0	0	0	0	0	0	0	0	0	0	0
Otu0287	0	0	0	0	0	0	0	0	0	0	0	0	0.0342192	0.0114064	0	0	0	0	0.0342192	0.0228128	0.0114064	0.0342192	0.0114064	0.0228128	0.0456256	0	0	0	0	0.0342192	0.0228128	0	0	0	0.0342192	0.0228128	0.0798449	0.0114064	0	0.0114064	0.0114064	0.0342192	0.0684385	0	0.0114064	0.0342192	0	0	0.0114064
Otu0288	0	0	0	0	0	0	0	0	0	0	0	0	0.0342192	0.0114064	0	0	0	0	0.0342192	0.0342192	0.0228128	0.0114064	0.0456256	0.0456256	0	0	0	0	0	0	0	0	0	0	0	0	0.0114064	0.0342192	0.0456256	0.0912513	0	0.0228128	0.0342192	0.0570321	0.0912513	0.205315	0	0	0.0570321
Otu0289	0	0	0	0	0	0	0	0	0	0	0	0	0	0	0	0	0	0	0	0	0	0	0	0	0	0	0	0	0	0	0	0	0	0	0	0	0.0114064	0	0.148283	0.0342192	0.0114064	0	0	0	0.661572	0.250941	0.0798449	0	0
Otu0290	0	0	0	0	0	0	0	0	0	0	0	0	0	0	0	0	0	0	0	0	0	0	0	0	0	0.0114064	0	0	0	0	0	0	0	0	0	0	0	0	0	0	0	0	0	0	0	0	0	0	0.387818
Otu0291	0.0342192	0.0228128	0	0	0	0	0.102658	0.0114064	0	0	0	0	0	0	0	0	0	0	0	0	0	0	0	0	0	0	0	0	0	0	0	0	0	0	0	0	0	0	0	0	0	0	0	0	0	0	0	0	0
Otu0292	0	0	0	0	0	0	0	0	0	0	0	0	0	0	0	0	0	0	0	0.0114064	0.0456256	0.0114064	0.0456256	0.0456256	0	0.0114064	0	0	0	0	0.0228128	0.0114064	0.0114064	0	0.0114064	0	0.0456256	0.0228128	0.0114064	0	0	0.0342192	0.0570321	0.0456256	0	0	0	0	0.0456256
Otu0293	0	0	0	0	0	0	0	0	0	0	0	0	0.0912513	0.102658	0.0342192	0	0	0	0.0456256	0.136877	0.0570321	0.0114064	0.0114064	0.0114064	0	0	0	0	0	0	0	0	0	0	0	0	0.0798449	0.0912513	0.0228128	0	0.0570321	0.0114064	0.0684385	0.102658	0.0228128	0.0114064	0	0	0.0228128
Otu0294	0.0114064	0	0	0	0	0	0.0114064	0	0	0	0	0	0.330786	0.125471	0.0228128	0	0	0	0.250941	0.182503	0.0114064	0.0228128	0.0114064	0	0	0	0	0	0	0	0	0	0	0	0	0	0.0114064	0	0	0	0	0.0114064	0	0	0	0.0228128	0	0	0
Otu0295	0.0342192	0.0456256	0	0	0	0	0	0.0114064	0	0	0	0	0	0	0	0	0	0	0	0	0	0	0	0	0.0228128	0.0114064	0	0	0	0	0.0114064	0.0228128	0.0114064	0	0	0	0	0	0	0	0	0	0	0	0	0	0	0	0
Otu0296	0.0114064	0	0	0	0	0	0	0	0	0	0	0	0	0	0.0114064	0	0	0	0	0.0228128	0	0	0	0	0	0	0	0	0	0	0	0	0	0	0	0	0.0228128	0.0228128	0	0	0	0	0.0228128	0	0	0	0	0	0.0456256
Otu0297	0.0114064	0	0	0	0.0228128	0	0	0	0	0.0456256	0.0684385	0	0.0114064	0	0	0	0	0	0	0	0	0	0.0114064	0	0	0	0	0	0	0	0	0	0	0	0	0	0	0.0228128	0.0570321	0.0570321	0.0114064	0.0114064	0	0	0.0684385	0.114064	0.0114064	0	0
Otu0298	0	0	0	0	0	0	0	0	0	0	0	0.0228128	0	0.0114064	0.878294	0.125471	0.0228128	0	0	0.0114064	0	0	0	0	0	0	0	0	0.0114064	0	0	0	0	0	0	0	0	0	0	0	0	0	0	0	0	0	0	0	0
Otu0299	0	0	0	0	0	0	0.0114064	0	0	0	0	0	0	0	0	0	0	0	0	0	0	0	0	0	0	0	0	0	0	0	0	0.0114064	0.0456256	0	0	0	0	0	0	0	0	0	0	0	0	0	0	0	0
Otu0300	0	0	0	0	0	0	0	0	0	0	0.0114064	0	0	0.0114064	0	0	0	0	0	0	0	0.0114064	0.193909	0.216722	0	0	0	0	0	0	0	0	0	0	0	0	0	0	0	0	0.0228128	0.0114064	0	0	0.0228128	0.0456256	0.125471	0.399224	0
Otu0301	0	0	0	0	0	0	0	0	0	0	0	0	0.0456256	0	0.0114064	0	0.0228128	0.0228128	0.0456256	0.0456256	0	0.0228128	0	0.0114064	0.0342192	0.0114064	0	0	0	0	0.0114064	0	0	0.0114064	0	0.0228128	0.0798449	0.0114064	0.0570321	0	0	0	0.0798449	0.0114064	0.0228128	0.0114064	0	0	0.0798449
Otu0302	0	0	0	0	0	0	0	0	0	0	0	0	0.239535	0.114064	0.0228128	0	0	0	0.273754	0.15969	0	0	0	0	0	0	0	0	0	0	0	0	0	0	0	0	0	0	0.0114064	0	0	0	0	0.0114064	0	0	0	0	0.0228128
Otu0303	0.0114064	0.0342192	0.0684385	0.136877	0	0	0.0114064	0.0114064	0.125471	0.136877	0	0	0	0	0	0	0	0	0	0	0	0	0	0	0	0	0	0	0	0	0	0	0	0	0	0	0	0	0	0	0	0	0	0	0	0	0	0	0
Otu0304	0	0	0	0	0	0	0	0	0	0	0	0	0.0114064	0	0.0114064	0	0	0	0	0.0342192	0	0	0	0	0	0	0	0	0	0	0	0	0	0	0	0	0.0798449	0.0456256	0.0342192	0.0114064	0	0	0.0570321	0.0342192	0.0114064	0.0114064	0	0	0.114064
Otu0305	0.136877	0.0456256	0	0	0	0	0.205315	0.0798449	0	0	0	0	0	0	0	0	0	0	0	0	0	0	0	0	0	0	0	0	0	0	0	0	0	0	0	0	0	0	0	0	0	0	0	0	0	0	0	0	0
Otu0306	0	0	0	0	0	0	0	0	0	0	0	0	0	0	0.0114064	0	0	0	0	0.0342192	0	0.114064	0.0228128	0.0114064	0.0228128	0.0114064	0	0	0	0	0.0114064	0.0228128	0.0342192	0.0228128	0.0228128	0	0.0342192	0	0	0.0114064	0	0.0342192	0.0114064	0	0.0342192	0.0342192	0	0	0
Otu0307	0.148283	0.102658	0.0342192	0	0	0	0.125471	0.0570321	0.0456256	0	0	0	0	0	0	0	0	0	0	0	0	0	0	0	0	0.0114064	0	0	0	0	0	0	0	0	0	0	0	0	0	0	0	0	0	0	0	0	0	0	0
Otu0308	0	0	0	0	0	0	0.0114064	0	0	0	0	0	0	0	0	0	0	0	0	0	0	0	0	0	0.0228128	0	0.0114064	0.0114064	0.0114064	0.0684385	0.0228128	0.0114064	0	0	0	0.0114064	0	0	0	0	0	0	0	0	0	0	0	0	0
Otu0309	0.182503	0.0684385	0	0	0.0114064	0	0.148283	0.0912513	0.0342192	0	0	0	0	0	0	0	0	0	0	0	0	0	0	0	0	0	0	0	0	0	0	0	0	0	0	0	0	0	0	0	0	0	0	0	0	0	0	0	0
Otu0310	0.0456256	0.0114064	0	0	0	0	0.0570321	0	0.0228128	0	0	0	0.0114064	0.0114064	0	0	0.0228128	0.0228128	0	0	0	0	0	0	0.0456256	0.0228128	0.0114064	0	0	0	0.0228128	0.0228128	0	0	0	0	0	0	0	0	0	0	0	0	0	0	0	0	0.0456256
Otu0311	0	0	0	0	0	0	0	0	0	0	0	0	0.0342192	0.0684385	0	0	0	0	0.0684385	0.0684385	0.0114064	0.0228128	0.0114064	0.0114064	0	0	0	0	0	0	0	0	0	0	0	0	0.0456256	0	0	0.0228128	0.0342192	0	0.0456256	0.0114064	0.0456256	0	0.0114064	0	0.0570321
Otu0312	0	0	0	0	0	0	0	0	0	0	0	0	0	0	0	0	0	0	0	0	0	0	0	0	0.148283	0.0342192	0	0	0	0	0.0456256	0.0456256	0	0	0	0	0	0	0	0	0	0	0	0	0	0	0	0	0
Otu0313	0	0	0.0456256	0	0	0	0.0114064	0	0.0456256	0.0114064	0	0	0	0	0	0	0	0	0	0	0	0	0	0	0	0	0	0	0.0228128	0	0.0114064	0	0.0798449	0.0228128	0	0	0	0	0	0	0	0	0	0	0	0	0	0	0
Otu0314	0	0	0	0	0	0	0	0	0	0	0	0	0.125471	0.15969	0.125471	0.0342192	0.0114064	0	0.125471	0.205315	0	0	0	0	0	0	0	0	0	0	0	0	0	0	0	0	0	0	0	0	0	0	0	0	0	0	0	0	0.0228128
Otu0315	0	0	0	0	0	0	0	0	0	0	0	0	0.0570321	0.0684385	0.0228128	0	0	0	0.0912513	0.15969	0	0	0	0	0	0	0	0	0	0	0	0	0	0	0	0	0.0570321	0.0342192	0	0	0	0	0.0684385	0.136877	0	0	0	0	0.0228128
Otu0316	0	0	0	0	0	0	0	0.0228128	0	0	0	0	0	0	0	0	0	0	0.0114064	0.0228128	0	0	0	0	0.0228128	0.0342192	0	0	0	0	0.0228128	0	0.0114064	0	0	0	0	0.0114064	0	0.0228128	0.0684385	0.102658	0	0	0	0.0114064	0	0.0114064	0
Otu0317	0	0	0	0	0	0	0	0	0	0	0	0	0	0.0114064	0	0	0	0	0	0	0.114064	0.136877	0.125471	0.125471	0	0	0	0	0	0	0	0	0	0	0	0	0	0	0.0114064	0.0228128	0.0342192	0	0	0	0.0570321	0.171096	0.0228128	0	0
Otu0318	0.0114064	0.0456256	0	0	0	0	0.0684385	0.0342192	0	0	0	0	0	0	0	0	0	0	0	0	0	0	0	0	0.0342192	0.0456256	0	0	0	0	0.0228128	0.0114064	0	0	0	0	0	0	0	0	0	0	0	0	0	0	0	0	0
Otu0319	0	0	0	0	0	0	0	0	0	0	0	0	0	0.0114064	0	0	0	0	0	0	0	0	0	0	0	0	0	0	0	0	0	0	0	0	0	0	0	0	0	0	0	0	0	0	0	0	0	0	0
Otu0320	0	0	0	0	0	0	0	0	0	0	0	0	0.0798449	0.0114064	0	0	0	0	0.0684385	0.0228128	0	0	0	0	0	0.0570321	0	0	0	0	0.0228128	0.0228128	0	0	0	0	0.0684385	0.0228128	0	0	0	0	0.102658	0.0456256	0	0	0	0	0.0456256
Otu0321	0.0456256	0.0456256	0.0114064	0.0798449	0	0.0684385	0.0342192	0.0228128	0.0114064	0.0570321	0	0	0	0	0	0	0	0	0	0	0	0	0	0	0	0	0	0	0	0	0	0	0	0	0	0	0	0	0	0	0	0	0	0	0	0	0	0	0
Otu0322	0.0114064	0.0228128	0	0	0	0	0.0228128	0.0114064	0	0	0	0	0	0	0	0	0	0	0	0	0	0	0	0	0	0	0	0	0	0	0	0	0	0	0	0	0	0	0	0	0	0	0	0	0	0	0	0	0
Otu0323	0	0	0	0	0	0	0	0	0	0	0	0	0.0114064	0.0342192	0	0	0	0	0.0228128	0.0228128	0	0	0	0	0	0	0	0	0	0	0	0	0	0	0	0	0.0342192	0.0456256	0.0114064	0	0	0	0.0456256	0.0342192	0.0114064	0	0	0	0
Otu0324	0	0.0114064	0	0	0	0	0.0114064	0	0	0	0	0	0.0342192	0.0456256	0	0	0	0	0.0114064	0	0	0	0	0	0	0	0	0	0	0	0	0	0	0	0	0	0.0456256	0	0.0228128	0.0114064	0	0	0.0114064	0	0.0114064	0.0228128	0	0.0912513	0
Otu0325	0	0.0114064	0	0	0.433444	0.114064	0.0114064	0	0	0	0	0	0	0	0	0	0	0	0	0	0	0	0	0	0	0	0.0114064	0	0	0.0228128	0.0114064	0.0228128	0	0	0.0114064	0.0228128	0	0	0	0	0	0	0	0	0	0	0	0	0
Otu0326	0	0	0	0	0	0	0	0.0114064	0	0	0	0	0	0	0	0	0	0	0	0	0	0	0	0	0	0	0	0	0	0	0	0	0	0	0	0	0	0	0	0	0	0	0	0	0	0.0228128	0	0	0
Otu0327	0	0	0	0	0	0	0	0	0	0	0	0	0	0	0	0	0	0	0	0	0	0	0	0	0.0342192	0.0114064	0	0	0.0456256	0.0342192	0.0798449	0.0228128	0.0114064	0	0	0	0	0	0	0	0	0	0	0	0	0	0	0	0
Otu0328	0	0	0	0	0	0	0	0	0	0	0	0	0.0114064	0.0114064	0.0114064	0	0	0	0.0114064	0.0114064	0.0114064	0.0228128	0.0114064	0	0	0	0	0	0	0	0	0	0	0	0	0	0.0114064	0	0	0	0	0	0	0	0	0	0	0	0
Otu0329	0	0	0	0.0114064	0.0228128	0	0	0	0	0	0.0114064	0.0114064	0.0798449	0	0.125471	0	0	0	0.0342192	0.0114064	0	0	0	0	0	0	0	0	0	0.0684385	0.0798449	0	0	0	0	0	0.0114064	0	0	0	0	0.0114064	0.0114064	0	0.0114064	0	0.0114064	0	0.0228128
Otu0330	0.114064	0.0684385	0	0	0	0	0.0912513	0.15969	0	0	0	0	0	0	0	0	0	0	0	0	0	0	0	0	0	0	0	0	0	0	0	0	0	0	0	0	0	0	0	0	0	0	0	0	0	0	0	0	0
Otu0331	0.0114064	0.0342192	0	0	0	0	0.0456256	0.0114064	0	0	0	0	0.0342192	0.0114064	0.0114064	0	0	0	0.0228128	0.0114064	0	0	0	0	0.0570321	0.0684385	0	0	0	0	0.0684385	0.0570321	0	0	0	0	0.0114064	0.0114064	0	0	0	0	0.0342192	0.0456256	0	0	0	0	0.0228128
Otu0332	0	0	0	0	0	0	0	0	0	0	0	0	0.0228128	0.0228128	0	0	0	0	0.0570321	0.0342192	0	0	0	0	0.0342192	0.0228128	0	0	0	0	0.0684385	0.0342192	0.0114064	0	0	0	0.0456256	0.0114064	0	0	0	0	0.0114064	0	0	0	0	0	0.0456256
Otu0333	0.0114064	0.0342192	0	0	0	0	0.0114064	0.0342192	0	0	0	0	0.0114064	0.0228128	0.0456256	0	0	0	0.0228128	0.0114064	0	0	0	0	0	0	0	0	0	0	0	0	0	0	0	0	0.0228128	0.0228128	0	0	0	0	0.0456256	0.0342192	0	0	0	0	0.171096
Otu0334	0.102658	0.0114064	0.0114064	0.0798449	0	0	0.0798449	0.0114064	0.0456256	0.0456256	0	0	0	0	0	0	0	0	0	0	0	0	0	0	0	0	0	0	0	0	0	0	0	0	0	0	0	0	0	0	0	0	0	0	0	0	0	0	0
Otu0335	0.0114064	0.0114064	0	0	0	0	0	0	0	0	0	0	0	0	0	0	0	0	0	0	0	0	0	0	0.0228128	0.0114064	0	0	0	0	0.0228128	0.0114064	0	0	0	0	0	0	0	0	0.0114064	0	0.0114064	0	0.0228128	0.0456256	0	0	0.15969
Otu0336	0	0	0	0	0	0	0	0	0	0	0	0	0.0114064	0	0	0	0.0114064	0.0114064	0	0.0114064	0.0114064	0.125471	0.307973	0.125471	0	0	0	0	0	0	0	0	0	0	0	0	0	0	0	0	0	0	0	0	0	0	0.0114064	0	0.0228128
Otu0337	0	0	0	0	0	0	0	0	0	0	0	0	0.0114064	0	0	0	0	0	0	0.0114064	0.0114064	0.0342192	0	0	0	0	0	0	0	0	0.0342192	0.0228128	0.0342192	0.0228128	0.0228128	0.0228128	0	0.0114064	0	0.0114064	0.0114064	0.0114064	0	0	0.0228128	0.0114064	0	0	0
Otu0338	0.0228128	0.0798449	0.0114064	0	0	0	0.0798449	0.0114064	0.0228128	0	0	0	0	0	0	0	0	0	0	0	0	0	0	0	0	0	0	0	0	0	0	0	0	0	0	0	0	0	0	0	0	0	0	0	0	0	0	0	0
Otu0339	0	0	0	0	0	0	0	0	0	0	0	0	0	0	0	0	0	0	0	0	0	0	0	0	0.0342192	0.114064	0.0114064	0	0	0	0.0342192	0.125471	0	0	0	0	0	0	0	0	0	0	0	0	0	0	0	0	0
Otu0340	0.0798449	0.0228128	0	0	0	0	0.0684385	0.0228128	0	0	0	0	0	0	0	0	0	0	0	0	0	0	0	0	0.0342192	0.0114064	0	0	0	0	0.0342192	0.0114064	0	0	0	0	0	0	0	0	0	0	0	0	0	0	0	0	0
Otu0341	0	0	0	0	0	0	0	0	0	0	0	0	0	0.0114064	0	0	0	0	0	0	0	0	0	0	0	0	0	0	0	0	0	0	0	0	0	0	0.0228128	0.0114064	0.0342192	0	0	0	0.0228128	0.0456256	0.0114064	0	0	0	0.125471
Otu0342	0	0	0	0	0	0	0	0	0	0	0	0	0.0114064	0.0114064	0.0228128	0	0	0	0.0342192	0.0342192	0	0	0	0	0	0	0	0	0	0	0	0	0	0	0	0	0	0	0	0	0	0	0	0	0	0	0	0	0.0798449
Otu0343	0.0912513	0.0228128	0	0	0	0	0.0456256	0.0228128	0	0	0	0	0	0	0	0	0	0	0.0114064	0	0	0	0	0	0.0570321	0.0228128	0	0	0	0	0.0228128	0.0228128	0	0	0	0	0.0342192	0.0114064	0	0	0	0	0.125471	0.0114064	0	0	0	0	0
Otu0344	0	0	0	0	0	0	0	0	0	0	0	0	0	0	0	0	0	0	0	0	0	0	0	0	0	0	0	0.0114064	0.0114064	0.661572	0	0	0	0	0	0	0	0	0	0	0	0	0	0	0	0	0	0	0
Otu0345	0.0114064	0	0	0	0	0	0	0	0	0	0	0	0	0	0	0	0	0	0	0	0	0	0	0	0	0	0	0	0	0	0	0	0	0	0	0	0	0.0114064	0	0	0	0	0	0	0	0	0	0	0.15969
Otu0346	0	0	0	0	0	0	0	0	0	0	0	0	0	0	0	0	0	0	0	0	0	0	0	0	0	0	0	0	0	0	0	0	0	0	0	0	0.0798449	0.0456256	0.0342192	0.0684385	0.0570321	0.0456256	0.0798449	0.0228128	0.0456256	0.15969	0.0342192	0	0
Otu0347	0	0	0	0	0	0	0.0114064	0	0	0	0	0	0.0114064	0	0	0	0	0	0.0114064	0	0.0114064	0	0.0114064	0	0	0	0	0	0	0	0	0	0	0	0	0.0114064	0.0456256	0.0342192	0.0228128	0.0342192	0.0570321	0.0456256	0.0684385	0.0342192	0.0912513	0.0228128	0	0	0.0342192
Otu0348	0.0114064	0.0228128	0	0	0	0	0	0	0	0	0	0	0	0.0114064	0	0	0	0	0.0342192	0.0228128	0	0.0114064	0.0684385	0.0342192	0	0	0	0	0	0	0	0	0	0	0	0	0.0114064	0	0	0	0	0	0	0.0114064	0.182503	0.0342192	0	0	0.0114064
Otu0349	0.0570321	0.0342192	0	0	0	0	0.0342192	0.0456256	0.0228128	0	0	0	0	0	0	0	0	0	0	0	0	0	0	0	0	0	0	0	0	0	0	0	0	0	0	0	0	0	0	0	0	0	0	0	0	0	0	0	0
Otu0350	0.0570321	0.0114064	0.0114064	0	0.193909	0.205315	0.0228128	0	0.0114064	0.0114064	0	0	0	0	0	0	0	0	0.0114064	0	0	0	0	0	0	0	0	0	0	0	0	0	0	0	0	0	0	0	0	0	0	0	0	0	0	0	0	0	0
Otu0351	0.0228128	0	0	0	0	0	0	0.0114064	0.0228128	0	0	0	0.0114064	0	0	0	0	0	0.0342192	0.0114064	0	0	0	0	0	0	0	0	0	0	0	0	0	0	0	0	0	0	0	0	0	0	0	0.0114064	0.0228128	0	0.0114064	0	0.0228128
Otu0352	0	0	0	0	0	0	0	0	0	0	0	0	0.0228128	0.0114064	0.0228128	0	0	0	0.0456256	0	0	0	0	0	0	0	0	0	0	0	0	0	0	0	0	0	0.0114064	0	0	0	0	0	0	0.0228128	0	0	0	0	0.0114064
Otu0353	0.0228128	0.0114064	0	0	0	0	0.0114064	0.0228128	0	0	0	0	0	0	0	0	0	0	0	0	0	0	0	0	0	0	0	0	0	0	0	0	0	0	0	0	0	0	0	0	0	0	0	0	0	0	0	0	0
Otu0354	0	0	0	0	0	0.0114064	0	0	0	0	0.60454	0	0	0	0	0	0	0	0	0	0	0	0	0	0	0	0	0	0	0	0	0	0	0	0	0	0	0	0	0.0114064	0	0	0	0	0	0	0.0114064	0	0
Otu0355	0	0.0456256	0	0	0	0	0.0456256	0.0684385	0	0	0	0	0	0	0	0	0	0	0	0	0	0	0	0	0	0	0	0	0	0	0	0	0	0	0	0	0	0	0	0	0	0	0	0	0	0	0	0	0
Otu0356	0	0	0	0	0	0	0	0	0	0	0	0	0	0.0228128	0	0	0	0	0	0.0114064	0.0456256	0.0570321	0.0228128	0.0228128	0	0	0	0	0	0	0	0	0	0.0114064	0.0342192	0.0342192	0	0	0.0114064	0	0	0	0	0	0	0.0114064	0.0114064	0	0
Otu0357	0.102658	0.0570321	0.0114064	0	0	0	0.0570321	0.0912513	0.0114064	0	0	0	0	0	0	0	0	0	0	0	0	0	0	0	0	0	0	0	0	0	0.0228128	0.0114064	0	0	0	0	0	0	0	0	0	0	0	0	0	0	0	0	0
Otu0358	0	0	0	0	0	0	0	0	0	0	0	0	0	0	0	0	0	0	0	0	0	0	0	0	0.0456256	0.0456256	0	0	0	0	0.136877	0.0798449	0	0	0	0	0	0	0	0	0	0	0	0	0	0	0	0	0
Otu0359	0	0	0	0	0	0	0	0	0	0	0	0	0	0	0	0	0	0	0	0	0	0	0	0	0	0	0	0	0	0	0	0	0	0	0	0	0.0114064	0	0.0114064	0	0	0	0.0228128	0.0456256	0.125471	0.0114064	0	0	0.0456256
Otu0360	0.0228128	0.0114064	0.0114064	0	0	0	0.0342192	0	0.0114064	0	0	0	0	0	0	0	0	0	0	0	0.148283	0	0	0	0	0	0	0	0	0	0	0	0	0	0	0	0	0	0	0	0	0	0	0	0	0	0	0	0
Otu0361	0.0114064	0.0114064	0	0	0	0	0.0228128	0.0114064	0.0114064	0	0	0	0	0	0	0	0	0	0	0	0	0	0	0	0.0684385	0.0114064	0	0.0114064	0	0	0.0798449	0.0228128	0	0	0	0	0	0	0.0114064	0.0114064	0	0	0	0.0114064	0	0	0.0342192	0	0
Otu0362	0.0114064	0	0.0114064	0.0114064	0	0	0.0456256	0.0342192	0.0342192	0	0	0	0	0	0	0	0	0	0.0228128	0.0114064	0	0	0	0	0	0	0	0	0	0	0	0	0	0	0	0	0	0	0	0	0	0	0.0114064	0	0	0	0	0	0.0456256
Otu0363	0.0456256	0.0570321	0.0684385	0	0	0	0.0570321	0.0570321	0	0	0	0	0	0	0	0	0	0	0	0	0	0	0	0	0	0	0	0	0	0	0	0	0	0	0	0	0	0	0	0	0	0	0	0	0	0	0	0	0
Otu0364	0	0	0	0.0114064	0.0570321	0.125471	0	0	0	0.0228128	0	0	0	0	0	0	0	0	0	0	0	0	0	0	0	0	0	0	0	0	0	0	0	0	0	0	0	0	0	0	0	0	0	0	0	0	0	0	0
Otu0365	0	0	0	0.0228128	0.0228128	0	0.0114064	0.0114064	0.0114064	0	0	0	0	0	0	0	0	0	0	0	0	0	0	0	0	0	0	0	0	0	0	0	0	0	0	0	0	0	0	0	0	0	0	0	0	0	0	0	0
Otu0366	0	0.0114064	0	0	0	0	0.0114064	0	0	0	0	0	0.0456256	0.0114064	0.0228128	0	0.0114064	0	0.0570321	0.0342192	0	0	0	0	0	0.0114064	0	0	0	0	0.0114064	0.0114064	0	0	0	0	0.0228128	0.0114064	0.0114064	0	0	0	0.0114064	0	0.0114064	0	0	0	0.0798449
Otu0367	0	0	0	0	0	0	0	0	0	0	0	0	0.0114064	0.0228128	0	0	0	0	0.0114064	0.0228128	0.0570321	0	0	0	0	0	0	0	0	0	0	0	0	0	0	0	0.0228128	0.0912513	0.0684385	0.0570321	0	0	0.0570321	0.0342192	0.114064	0.0228128	0	0	0
Otu0368	0	0	0	0	0	0	0	0	0	0	0	0	0	0	0	0	0	0	0	0	0.182503	0.193909	0.114064	0.0570321	0	0	0	0	0	0	0	0	0	0	0	0	0	0	0.0114064	0	0	0.0342192	0	0	0	0	0	0	0
Otu0369	0.0456256	0.136877	0	0	0	0	0.0798449	0.114064	0.0114064	0	0	0	0	0	0	0	0	0	0	0	0	0	0	0	0	0	0	0	0	0	0	0	0	0	0	0	0	0	0	0	0	0	0	0	0	0	0	0	0
Otu0370	0	0	0	0	0.0114064	0.581727	0	0	0	0	0	0	0	0	0	0	0	0	0	0	0	0	0	0	0	0	0	0	0	0	0	0	0	0	0	0	0	0	0	0	0	0	0	0	0	0	0	0	0
Otu0371	0	0	0	0	0	0	0	0	0	0	0	0	0	0	0	0	0	0	0	0	0	0.0114064	0.0684385	0	0	0	0	0	0	0	0	0	0	0	0	0	0.0114064	0.0114064	0.0228128	0.0456256	0.0684385	0.136877	0.0456256	0.0114064	0.114064	0.0456256	0	0	0
Otu0372	0	0	0	0	0	0	0	0	0	0	0	0	0	0	0	0	0	0	0	0	0	0	0	0	0.0912513	0.0912513	0	0	0	0	0.0912513	0.15969	0	0	0	0	0	0	0	0	0	0	0	0	0	0	0	0	0
Otu0373	0.0342192	0.0456256	0	0	0	0	0.0798449	0.0114064	0.0114064	0	0	0	0	0	0	0	0	0	0	0	0	0	0	0	0	0	0	0	0	0	0	0	0	0	0	0	0.0114064	0	0	0	0	0	0	0	0	0	0	0	0
Otu0374	0.0114064	0.0114064	0.0114064	0	0	0	0	0.0114064	0	0	0	0	0	0	0	0	0	0	0	0	0	0	0	0	0	0	0	0	0	0	0.0228128	0.0114064	0.0912513	0.0114064	0	0	0	0	0	0	0	0	0	0	0	0	0	0	0
Otu0375	0.0114064	0.0228128	0	0	0	0	0.0114064	0.0342192	0.0114064	0.0114064	0	0	0	0	0	0	0	0	0	0	0	0	0	0	0	0	0	0	0	0	0	0	0	0	0	0	0	0	0	0	0	0	0	0	0	0	0	0	0
Otu0376	0	0	0	0	0	0	0	0	0	0	0	0	0.0228128	0	0	0	0	0	0.0228128	0	0.0228128	0	0	0	0	0	0	0	0	0	0	0	0	0	0	0	0.0114064	0.0114064	0.0456256	0.0570321	0.0456256	0.114064	0	0.0114064	0	0.136877	0.0228128	0	0
Otu0377	0	0	0	0.0342192	0.0228128	0.0114064	0	0	0	0	0.0114064	0	0	0	0	0	0	0	0	0.0114064	0.0114064	0	0	0	0	0	0	0	0	0	0	0	0	0	0	0.0114064	0.0114064	0	0.0114064	0	0	0	0	0.0114064	0.0114064	0.0228128	0.0570321	0	0.0114064
Otu0378	0.0114064	0.0114064	0	0	0	0	0	0	0	0	0	0	0.0342192	0.0114064	0	0	0	0	0.0114064	0.0342192	0	0	0	0	0	0	0	0	0	0	0	0	0	0	0	0	0.0342192	0.0228128	0.0114064	0	0	0.0114064	0.0342192	0.0228128	0	0.0114064	0	0	0.0114064
Otu0379	0.0114064	0.0114064	0	0.0114064	0.0114064	0	0.0114064	0	0	0	0	0	0	0	0	0	0	0	0	0	0	0	0	0	0	0	0	0	0	0.0114064	0.0114064	0.0114064	0	0	0	0	0	0	0	0	0	0	0	0.0114064	0.0114064	0	0	0	0.0114064
Otu0380	0	0	0	0	0	0	0	0	0	0	0	0	0	0	0	0	0	0	0	0	0	0	0	0	0.0114064	0.0114064	0	0	0	0	0.0342192	0.0228128	0	0	0	0	0	0	0	0	0	0	0	0	0	0	0	0	0
Otu0381	0	0	0	0	0	0	0	0	0	0	0	0	0	0	0	0	0	0	0	0	0	0	0	0	0.0114064	0.0228128	0	0	0	0	0.0342192	0.0114064	0.0228128	0.0342192	0.0912513	0.0342192	0	0	0	0	0	0	0	0	0	0	0	0	0
Otu0382	0	0	0	0	0	0	0.0114064	0	0.0228128	0	0	0	0.0228128	0.0342192	0.0114064	0	0	0	0	0	0.0456256	0.0114064	0	0.0228128	0	0	0	0	0	0	0	0	0	0	0	0	0.0114064	0.0114064	0	0	0	0.0114064	0.0114064	0.0228128	0.0114064	0.0228128	0	0	0.0456256
Otu0383	0	0	0	0	0	0	0.0228128	0	0	0	0.0114064	0	0.0342192	0.0228128	0.0228128	0	0	0	0.0114064	0.0228128	0	0	0	0	0	0	0	0	0	0.0456256	0	0	0	0	0	0.0114064	0	0	0	0	0	0	0	0	0	0	0	0	0.102658
Otu0384	0	0	0	0	0	0	0.0114064	0	0	0	0	0	0	0	0	0	0	0	0	0	0	0	0	0	0	0	0	0	0	0	0	0	0	0	0	0	0.0456256	0.0114064	0	0	0	0	0.0684385	0.0342192	0	0	0	0	0.0798449
Otu0385	0.0570321	0.0342192	0	0	0	0	0.114064	0.0114064	0	0	0	0	0	0	0	0	0	0	0	0	0	0	0	0	0.0228128	0.0570321	0	0	0	0	0.0228128	0.0342192	0	0	0	0	0	0	0	0	0	0	0	0	0	0	0	0	0
Otu0386	0.0114064	0.0228128	0	0	0	0	0.0342192	0.0342192	0	0	0	0	0	0	0	0	0	0	0	0	0	0	0	0	0.0114064	0	0.0114064	0	0	0	0.0114064	0	0	0	0	0	0	0	0	0	0	0	0	0	0	0	0	0	0
Otu0387	0	0	0	0	0	0	0	0	0	0	0	0	0.0342192	0.102658	0.0456256	0	0	0	0.0570321	0.171096	0	0	0	0	0	0	0	0	0	0	0	0	0	0	0	0	0	0.0228128	0	0	0	0	0.0342192	0.0228128	0.0114064	0	0	0	0
Otu0388	0.0570321	0.0684385	0	0	0	0	0.0570321	0.0798449	0	0	0	0	0	0	0	0	0	0	0	0	0	0	0	0	0	0	0	0	0	0	0	0	0	0	0	0	0	0	0	0	0	0	0	0	0	0	0	0	0
Otu0389	0	0	0	0	0	0	0	0	0	0	0	0	0.0342192	0.0114064	0	0	0	0	0.0114064	0	0.0570321	0.0114064	0.0114064	0.0456256	0	0	0	0	0	0	0	0	0	0	0	0	0	0.0114064	0	0	0	0	0	0.0228128	0	0	0	0	0.102658
Otu0390	0.0114064	0	0	0	0	0	0	0	0	0	0	0	0	0	0	0	0	0	0	0	0	0	0	0	0.0228128	0.0114064	0.114064	0	0.0342192	0.0456256	0.0342192	0.0228128	0.0228128	0.0114064	0.0114064	0.0228128	0	0	0	0	0	0	0	0	0	0	0	0	0
Otu0391	0	0	0	0	0	0	0	0	0	0	0	0	0.0228128	0.0456256	0	0	0	0	0.0456256	0.0342192	0.136877	0.0228128	0.0114064	0	0	0	0	0	0	0	0	0	0	0	0	0	0.0114064	0	0	0	0	0	0.0228128	0	0.0114064	0	0	0	0
Otu0392	0	0	0	0	0	0	0	0	0	0	0	0	0	0	0	0	0	0	0	0	0	0	0	0	0	0.0228128	0.114064	0.148283	0.0228128	0	0.0228128	0	0	0	0	0	0	0	0	0	0	0	0	0	0	0	0	0	0
Otu0393	0	0.0456256	0.0798449	0.0114064	0	0	0.0912513	0.0570321	0.0342192	0.0798449	0.0114064	0	0	0	0	0	0	0	0	0	0	0	0	0	0	0	0	0	0	0	0	0	0	0	0	0	0	0	0	0	0	0	0	0	0	0	0	0	0
Otu0394	0	0	0	0	0	0	0	0	0	0	0	0	0	0	0	0	0	0	0.0114064	0	0	0	0	0	0	0.0114064	0	0	0	0	0	0	0	0	0	0	0	0.0114064	0	0	0	0	0	0.0228128	0.0114064	0	0	0	0.0228128
Otu0395	0	0	0	0	0	0	0	0	0	0	0	0	0	0	0	0	0	0	0	0	0.0342192	0.0228128	0.171096	0.216722	0	0	0	0	0	0	0	0	0	0	0	0	0	0	0.0114064	0	0	0	0	0	0	0	0	0.0114064	0
Otu0396	0	0	0	0	0	0	0	0	0	0	0	0	0	0	0	0.262347	0.0228128	0.0684385	0	0	0	0	0	0	0	0	0.0114064	0.0114064	0.0114064	0	0	0	0	0	0	0	0	0	0	0	0	0	0	0	0	0	0	0.0798449	0
Otu0397	0.0228128	0.0114064	0	0	0	0	0.0570321	0	0	0	0	0	0.0228128	0	0	0	0	0	0.0114064	0	0	0	0	0	0	0	0	0	0	0	0	0	0	0	0	0	0	0.0114064	0	0	0	0	0.0342192	0	0.0228128	0	0	0	0.0114064
Otu0398	0	0	0	0	0	0	0	0	0	0	0	0	0	0	0	0	0	0	0	0	0	0	0	0	0	0	0	0	0	0.353599	0	0	0	0	0	0.0570321	0	0	0	0	0	0	0	0	0	0	0	0	0
Otu0399	0	0	0	0	0	0.0114064	0	0	0	0.0114064	0	0	0	0	0	0	0	0	0	0	0	0	0	0	0	0	0	0	0	0	0	0	0	0	0	0	0	0	0	0	0	0	0	0	0	0	0	0	0
Otu0400	0.0114064	0	0	0	0	0	0	0	0	0	0	0	0.0228128	0	0.0114064	0	0	0	0.0228128	0.0114064	0	0	0.0114064	0	0	0.0114064	0	0	0	0	0.0228128	0.0228128	0.0114064	0	0	0	0	0.0228128	0	0	0	0	0	0	0	0	0	0	0.0456256
Otu0401	0	0.0114064	0	0	0	0	0	0	0	0.0114064	0	0	0	0	0.0114064	0.0114064	0	0.0114064	0	0	0.0228128	0	0.0114064	0.0114064	0.0114064	0	0	0	0	0	0	0	0	0	0	0	0	0.0570321	0.0228128	0	0	0	0	0.0114064	0.0114064	0.0228128	0.0114064	0	0
Otu0402	0	0	0	0.0114064	0.0342192	0.262347	0.0114064	0	0	0.0114064	0	0	0	0	0	0	0	0	0	0	0	0	0	0.0114064	0	0	0	0	0	0	0	0	0	0	0	0	0	0	0	0	0	0.0114064	0.0114064	0	0.0114064	0	0.0114064	0	0
Otu0403	0	0	0	0	0	0	0	0	0	0	0	0	0	0	0	0	0	0	0	0	0	0	0	0	0.0456256	0.0228128	0	0	0	0	0.0114064	0.0228128	0	0	0	0	0	0	0	0	0	0	0	0	0	0	0	0	0
Otu0404	0.0228128	0.0684385	0	0	0	0	0.0456256	0.0114064	0.0114064	0	0	0	0	0	0	0	0	0	0	0	0	0	0	0	0.0228128	0.0114064	0	0	0	0	0.0114064	0.0114064	0	0.0114064	0	0	0	0	0	0	0	0	0	0	0	0	0	0	0
Otu0405	0.0456256	0.0456256	0	0	0	0	0.0684385	0.0114064	0	0.0114064	0	0	0	0	0	0	0	0	0	0	0	0	0	0	0.0114064	0	0	0.0114064	0	0	0	0	0	0	0	0	0	0	0	0	0	0	0	0	0	0	0	0	0
Otu0406	0.0114064	0.0570321	0.0114064	0	0	0	0.0342192	0.0342192	0.0114064	0	0	0	0	0	0	0	0	0	0	0	0	0	0	0	0	0	0	0	0	0	0	0	0	0	0	0	0	0	0	0	0	0	0	0	0	0	0	0	0
Otu0407	0	0	0	0	0	0	0	0	0	0	0	0	0	0	0	0	0	0	0	0	0	0	0.0114064	0.0114064	0	0	0	0	0	0	0	0	0	0	0	0	0	0	0.0114064	0.0684385	0.171096	0.136877	0	0	0	0	0	0	0.0228128
Otu0408	0	0	0	0	0	0	0	0	0	0	0	0	0.0114064	0	0	0	0	0	0.0456256	0	0	0	0	0	0.0228128	0.0228128	0	0	0	0	0.102658	0	0	0	0	0	0.0114064	0	0	0	0	0	0.0114064	0.0114064	0	0	0	0	0.0342192
Otu0409	0	0	0	0	0	0	0	0	0	0	0	0	0.0228128	0.0114064	0.0114064	0	0	0	0	0.0114064	0.0342192	0.0114064	0.0228128	0.0114064	0	0	0	0	0	0	0	0	0	0	0	0	0	0	0	0.0114064	0	0	0.0342192	0.0114064	0.0114064	0.0114064	0	0	0
Otu0410	0.0456256	0.0456256	0.0342192	0.0114064	0.0114064	0	0.0684385	0.0570321	0.0114064	0.0456256	0	0	0	0	0	0	0	0	0	0	0	0	0	0	0	0	0	0	0	0	0	0	0	0	0	0	0	0	0	0	0	0	0	0	0	0	0	0	0
Otu0411	0	0	0	0	0	0	0	0	0	0	0	0	0	0	0	0	0	0	0	0	0	0	0	0	0	0	0	0	0	0	0	0	0	0	0	0	0	0	0	0	0	0	0	0.0114064	0	0	0	0	0
Otu0412	0	0	0	0	0	0	0	0	0	0	0	0	0	0	0	0	0	0	0	0	0	0	0.15969	0.250941	0	0	0	0	0	0	0	0	0	0	0	0	0	0	0	0	0	0	0	0	0	0	0	0	0
Otu0413	0	0	0	0	0	0	0	0	0	0	0	0	0	0	0	0	0	0	0	0	0	0	0	0	0	0	0	0	0	0	0	0	0	0	0	0	0	0	0	0	0	0	0	0	0	0	0	0	0
Otu0414	0	0	0	0	0	0	0	0	0	0	0	0	0	0	0.365005	0.0456256	0	0	0	0	0	0	0	0	0	0	0	0	0	0	0	0	0	0	0	0	0	0	0	0	0	0	0	0	0	0	0	0	0
Otu0415	0.0114064	0.0114064	0	0	0	0	0	0	0	0	0	0	0	0	0	0	0	0	0	0	0	0	0	0	0	0	0	0	0	0	0	0	0	0	0	0	0	0	0	0	0	0	0	0	0	0	0	0	0
Otu0416	0	0	0	0	0	0	0	0	0	0	0	0	0.0456256	0.0114064	0	0	0	0	0.0570321	0.0456256	0.0114064	0.0114064	0	0.0114064	0	0	0	0	0	0	0	0	0	0	0	0	0.0342192	0	0	0	0	0.0912513	0	0.0228128	0.0114064	0.0114064	0	0	0.0114064
Otu0417	0.0114064	0	0.0228128	0.0228128	0	0	0	0	0.0114064	0.0456256	0	0	0	0	0	0	0	0	0	0	0	0	0	0	0	0	0	0	0	0	0	0	0	0	0	0	0	0	0	0	0	0	0	0	0	0	0	0	0
Otu0418	0.0114064	0.0456256	0	0	0	0	0.0228128	0.0684385	0	0	0	0	0	0	0	0	0	0	0	0	0	0	0	0	0	0	0	0	0	0	0	0	0	0	0	0	0	0	0	0	0	0	0	0	0	0	0	0	0
Otu0419	0	0	0	0	0	0	0	0	0	0	0	0	0.0342192	0.0114064	0	0	0	0	0.0228128	0.0342192	0	0	0	0	0	0	0	0	0	0	0	0	0	0	0	0	0.0798449	0.0228128	0	0	0	0	0.0570321	0.0570321	0	0	0	0	0.0456256
Otu0420	0	0	0	0	0	0	0	0	0	0	0	0	0.0684385	0.0228128	0.0114064	0	0	0	0.0456256	0.0228128	0	0	0	0	0	0	0	0	0	0	0	0	0	0	0	0	0.0114064	0.0342192	0	0.0114064	0	0	0.0228128	0.0114064	0	0.0114064	0	0	0.0456256
Otu0421	0	0.0114064	0	0	0	0	0	0	0	0	0	0	0	0	0	0	0	0	0	0	0	0	0	0	0	0	0	0	0	0	0	0	0	0	0	0	0.0114064	0	0	0	0	0	0	0.0114064	0	0	0	0	0
Otu0422	0	0	0	0	0	0	0	0	0	0	0	0	0	0	0	0	0	0	0	0	0	0	0	0.0114064	0	0.0342192	0.0342192	0.0342192	0.0570321	0	0.0114064	0.0114064	0.0228128	0.0342192	0.0342192	0.0114064	0	0	0	0	0	0	0	0	0	0	0	0	0.0114064
Otu0423	0	0	0	0	0	0	0	0	0	0	0	0	0.0456256	0.0114064	0	0	0	0	0.0342192	0	0	0	0.0114064	0	0	0	0	0	0	0	0	0	0	0	0	0	0.0114064	0	0	0	0.0114064	0.0114064	0.0114064	0	0	0.0114064	0.0114064	0	0.0114064
Otu0424	0	0	0	0	0	0	0	0	0	0	0	0	0	0	0	0	0	0	0	0.0114064	0	0	0	0	0	0	0	0	0	0	0	0	0	0	0	0	0	0	0	0	0	0	0	0	0	0	0	0	0
Otu0425	0	0	0	0	0	0	0	0	0	0	0	0	0	0	0	0	0	0	0	0	0	0	0.0228128	0.0570321	0	0	0	0	0	0	0	0	0	0	0	0	0	0	0	0	0	0	0	0	0	0	0	0	0
Otu0426	0.0342192	0	0.0114064	0.0114064	0	0	0.0456256	0.0228128	0.0114064	0.0570321	0	0	0	0	0	0	0	0	0	0	0	0	0	0	0	0	0	0	0	0	0	0	0	0	0	0	0	0	0	0	0	0	0	0	0	0	0	0	0
Otu0427	0	0	0	0	0	0	0	0	0	0	0	0	0.0228128	0.0114064	0.0228128	0	0	0	0.0342192	0.0342192	0	0	0	0	0	0	0	0	0	0	0	0	0	0	0	0	0.0228128	0.0570321	0	0	0	0	0.0456256	0	0	0	0	0	0.0570321
Otu0428	0	0	0	0	0	0	0	0	0	0	0	0	0	0	0	0	0	0	0	0	0.125471	0.148283	0.0684385	0.0228128	0	0	0	0	0	0	0	0	0	0	0	0	0	0	0	0.0228128	0	0	0	0	0	0	0	0	0
Otu0429	0	0	0	0	0	0	0	0	0	0	0	0	0	0	0	0	0	0.0114064	0	0	0	0	0.0228128	0.0114064	0	0	0	0	0	0	0	0	0	0	0	0	0	0.0114064	0	0.0114064	0	0	0	0	0.0114064	0	0	0	0
Otu0430	0	0	0	0	0	0	0	0	0	0	0	0	0	0	0	0	0	0	0	0	0	0	0	0	0	0	0	0	0	0	0	0	0	0	0	0	0.0228128	0	0	0	0	0	0.0114064	0.0228128	0	0	0	0	0.0114064
Otu0431	0	0	0	0	0	0	0	0	0	0	0	0	0	0	0	0	0	0	0.0114064	0.0114064	0.0114064	0	0.0114064	0	0	0	0.0114064	0.0228128	0	0.0114064	0	0	0	0	0.0114064	0.0114064	0	0	0	0	0	0.0114064	0	0	0	0	0	0	0
Otu0432	0	0	0	0	0	0	0	0	0	0	0	0	0.0456256	0.0228128	0.0114064	0	0	0	0.0114064	0.0456256	0	0	0	0	0	0	0	0	0	0	0	0	0	0	0	0	0	0.0114064	0	0	0.0228128	0	0.0456256	0	0	0	0	0	0.0798449
Otu0433	0	0	0	0	0	0	0	0.0114064	0	0	0	0	0	0	0	0	0	0	0	0	0	0	0	0	0	0	0	0	0	0	0	0	0	0	0	0	0	0	0	0	0	0	0	0	0	0	0	0	0
Otu0434	0.0114064	0	0	0	0	0	0	0	0	0	0	0	0	0	0	0	0	0	0	0	0	0.0342192	0.0456256	0	0	0	0	0	0	0	0	0	0	0	0	0	0	0	0	0	0	0	0	0	0	0	0	0	0
Otu0435	0	0	0	0	0	0	0	0	0	0	0	0	0	0	0	0	0	0	0	0	0	0	0	0	0	0	0	0	0	0	0	0	0	0	0	0	0	0	0	0	0	0	0	0	0	0	0	0	0
Otu0436	0	0	0	0	0	0	0	0	0	0	0	0	0.0228128	0.0114064	0	0	0	0	0.0114064	0	0	0	0	0	0.0228128	0.0114064	0	0	0.0114064	0	0	0	0	0	0	0	0	0	0	0	0	0	0	0	0	0	0	0	0.114064
Otu0437	0	0	0	0	0	0	0	0	0	0	0	0	0.0228128	0.0114064	0	0	0	0	0.0342192	0.0114064	0	0	0	0	0	0	0	0	0	0	0	0	0	0	0	0	0.0114064	0	0	0	0	0	0.0228128	0.0114064	0	0	0	0	0.102658
Otu0438	0.0342192	0.0342192	0	0	0	0	0.0684385	0.0570321	0	0	0	0	0	0	0	0	0	0	0	0	0	0	0	0	0.0114064	0	0	0	0	0	0	0	0	0	0	0	0	0	0	0	0	0	0	0	0	0	0	0	0
Otu0439	0	0	0	0	0	0	0	0	0	0	0	0	0	0	0	0	0	0	0	0	0	0	0	0	0	0	0	0	0.0912513	0.102658	0	0	0	0.0114064	0.0456256	0.0228128	0	0	0	0	0	0	0	0	0	0	0	0	0
Otu0440	0	0	0	0	0	0	0	0	0	0	0	0	0.0114064	0.0114064	0.0114064	0	0	0	0.0228128	0.0342192	0.0114064	0	0	0	0.0114064	0.0456256	0	0	0	0	0	0	0	0	0	0	0	0.0114064	0	0	0	0	0	0	0	0	0	0	0.0114064
Otu0441	0	0	0	0	0	0	0	0	0	0	0	0	0	0	0	0	0	0	0	0	0	0	0	0	0	0.0114064	0	0	0	0	0.0114064	0	0	0	0.0114064	0	0	0	0	0	0	0	0	0	0	0	0	0	0
Otu0442	0	0	0	0	0	0	0	0	0	0	0	0	0	0	0	0	0	0	0	0	0	0	0	0	0.0798449	0.0684385	0	0	0	0.0114064	0.0570321	0.0570321	0	0	0	0	0	0	0	0	0	0	0	0	0	0	0	0	0
Otu0443	0	0	0	0	0	0	0	0	0	0	0	0	0	0	0	0	0	0	0	0	0	0	0	0	0.0114064	0	0	0	0	0	0.0342192	0	0.0228128	0	0	0	0.125471	0.0114064	0	0	0	0	0	0.0228128	0	0	0	0	0
Otu0444	0	0	0	0	0	0	0	0	0	0	0	0	0	0	0	0	0	0	0	0	0	0	0	0	0	0	0	0	0	0	0	0	0	0	0	0	0	0	0	0	0	0	0.0114064	0	0	0	0	0	0
Otu0445	0	0	0	0	0	0	0	0	0	0	0	0	0.0114064	0.0114064	0.0114064	0	0	0	0.0114064	0.0342192	0	0.0114064	0.0228128	0	0	0.0114064	0	0	0	0	0	0	0.0228128	0	0	0	0	0.0114064	0	0	0	0	0	0	0	0	0	0.0456256	0
Otu0446	0.114064	0.0342192	0	0	0	0	0.114064	0.0570321	0	0	0	0	0	0	0	0	0	0	0	0	0	0	0	0	0	0	0	0	0	0	0	0	0	0	0	0	0	0	0	0	0	0	0	0	0	0	0	0	0
Otu0447	0	0	0.0114064	0	0	0	0	0	0	0	0.0684385	0	0	0	0	0	0	0	0	0	0	0	0	0	0	0	0.0114064	0	0.0114064	0.0114064	0	0	0	0	0	0	0	0	0	0	0	0	0	0	0	0	0	0	0
Otu0448	0	0	0	0	0	0	0	0	0	0	0	0	0	0	0	0	0	0.0228128	0	0	0	0	0	0	0	0	0	0	0	0.0114064	0	0	0	0	0	0	0	0	0	0	0	0	0	0	0	0	0	0	0.0114064
Otu0449	0.0798449	0	0.0228128	0	0	0	0.0912513	0	0.0456256	0	0.0114064	0	0	0	0	0	0	0	0	0	0	0	0	0	0	0	0	0	0	0	0	0	0	0	0	0	0	0	0	0	0	0	0	0	0	0	0	0	0
Otu0450	0	0	0	0	0	0	0	0	0	0	0	0	0	0	0	0	0	0	0	0	0	0	0	0	0	0	0	0	0	0	0	0	0	0	0	0	0	0	0	0	0	0	0	0	0	0	0	0	0
Otu0451	0	0	0	0	0	0	0	0	0	0	0	0	0.0684385	0.0342192	0	0	0	0	0	0.0342192	0	0	0	0	0	0	0	0	0	0	0	0	0.0114064	0	0	0	0	0.0114064	0.0114064	0	0	0	0	0.0456256	0.0114064	0	0	0	0
Otu0452	0	0	0	0	0	0	0	0	0	0	0	0	0.0114064	0	0	0	0	0	0.0114064	0.0228128	0	0	0	0	0	0	0	0	0	0	0	0	0	0	0	0	0.0684385	0.0342192	0.0114064	0	0	0	0.0228128	0.0114064	0.0114064	0	0	0	0.0342192
Otu0453	0	0	0	0	0	0	0	0	0	0	0	0	0	0	0	0	0	0	0	0	0	0	0	0	0	0	0	0	0	0	0	0	0	0	0	0	0	0	0	0	0	0	0	0	0	0	0	0	0
Otu0454	0	0.0456256	0.0114064	0	0	0	0.0342192	0.0114064	0	0	0	0	0	0	0	0	0	0	0	0	0	0	0	0	0	0	0	0	0	0	0	0	0	0	0	0	0.0228128	0.0228128	0	0.0114064	0	0.0114064	0.0228128	0.0228128	0.0114064	0.0114064	0	0	0
Otu0455	0	0	0	0	0.0114064	0	0	0	0	0	0	0	0.0114064	0.0228128	0.0114064	0	0	0	0	0	0.0114064	0.0228128	0	0	0	0	0	0	0	0.0912513	0	0	0	0	0	0	0	0.0114064	0	0	0	0	0.0114064	0.0114064	0	0	0	0	0
Otu0456	0	0	0	0	0	0	0	0	0	0	0	0	0	0	0.0114064	0.0684385	0.171096	0.0228128	0	0	0	0	0	0	0	0	0	0	0	0	0	0	0	0	0.0114064	0	0	0	0	0	0	0	0.0114064	0	0	0	0	0	0
Otu0457	0	0	0	0	0	0	0	0	0	0	0	0	0	0	0	0	0	0	0	0	0.102658	0.0570321	0.0228128	0.0228128	0	0	0	0	0	0	0	0	0	0	0	0	0	0	0.0228128	0.0456256	0	0	0	0	0.0228128	0.0114064	0	0	0
Otu0458	0	0	0	0	0	0	0	0	0	0	0	0	0.0114064	0	0.0114064	0	0	0	0	0	0.0456256	0	0	0	0	0	0	0	0	0	0	0	0	0	0	0	0	0	0	0	0	0.0114064	0	0.0114064	0.0114064	0.0456256	0.0114064	0	0.0114064
Otu0459	0	0	0	0	0	0	0	0	0	0	0	0	0	0	0	0	0	0	0	0	0	0	0	0	0	0.0228128	0	0	0	0	0.0456256	0.0114064	0	0	0.0114064	0	0	0	0	0	0	0	0	0	0	0	0	0	0
Otu0460	0	0	0	0	0	0	0	0	0	0	0.0684385	0	0	0	0	0	0	0	0	0	0	0	0	0	0	0	0	0	0	0	0	0	0	0	0	0	0	0	0	0.0342192	0.0342192	0	0	0	0	0.0228128	0.136877	0	0
Otu0461	0	0	0	0	0	0	0	0	0	0	0	0	0	0	0	0	0	0	0	0	0	0	0	0	0	0	0	0	0	0	0	0	0	0	0	0	0	0	0.0114064	0	0	0.273754	0	0.0114064	0	0	0	0	0
Otu0462	0	0	0	0	0	0	0	0	0	0	0	0.0456256	0	0	0.0114064	0.0114064	0	0	0	0	0	0	0.0114064	0.0228128	0	0	0	0	0	0	0.0228128	0	0	0	0	0	0	0	0	0.0228128	0.0228128	0.0114064	0	0	0	0	0	0.0456256	0
Otu0463	0	0	0	0	0	0	0	0	0	0	0	0	0.0684385	0.0114064	0.0228128	0	0	0	0.0684385	0.0114064	0	0	0.0114064	0	0	0	0	0	0	0	0	0	0	0	0	0	0	0.0456256	0	0	0	0.0114064	0.0228128	0.0228128	0	0	0	0	0
Otu0464	0	0	0	0	0	0	0	0	0	0	0	0	0	0	0	0	0	0	0	0	0	0	0	0	0.0684385	0.0228128	0	0	0	0	0.125471	0	0	0	0	0	0	0	0	0	0	0	0	0	0	0	0	0	0
Otu0465	0	0	0	0	0	0	0	0	0	0	0	0	0	0	0	0	0	0	0	0	0	0	0	0	0	0	0	0	0	0	0	0	0	0	0	0	0	0	0	0	0	0	0	0	0	0	0	0	0
Otu0466	0.0114064	0.0228128	0.0228128	0	0	0	0.0114064	0.0456256	0	0	0	0	0	0	0	0	0	0	0	0	0	0	0	0	0	0	0	0	0	0	0	0	0	0	0	0	0	0	0	0	0	0	0	0	0	0	0	0	0
Otu0467	0	0	0	0	0	0	0	0	0	0	0	0	0	0	0	0	0	0	0	0	0	0	0	0	0	0	0	0	0	0	0	0	0	0	0	0	0	0	0	0	0	0	0	0	0	0.28516	0	0	0
Otu0468	0	0	0	0	0	0	0	0	0	0	0	0	0	0	0	0	0	0	0	0	0	0.0342192	0.0342192	0	0	0	0	0	0	0	0	0	0	0	0	0	0	0	0	0	0	0.148283	0	0	0.0342192	0.0228128	0	0	0
Otu0469	0.0342192	0.0570321	0	0	0	0	0	0.0114064	0	0	0	0	0	0	0	0	0	0	0	0	0	0	0	0	0	0	0	0	0	0	0	0	0	0	0	0	0	0	0	0	0	0	0	0	0	0	0	0	0
Otu0470	0	0	0	0	0	0	0.0114064	0	0	0	0	0	0.0570321	0.0114064	0	0	0	0	0.0342192	0.0570321	0	0	0	0	0	0	0	0	0	0	0	0	0	0	0	0	0	0	0	0	0	0	0	0	0	0	0	0	0
Otu0471	0	0	0.0114064	0	0	0	0.0114064	0	0	0	0	0	0	0	0	0	0	0	0	0	0	0	0	0	0.0798449	0.0114064	0	0	0	0	0.0342192	0.0114064	0	0	0	0	0	0	0	0	0	0	0	0	0	0	0	0	0
Otu0472	0.0114064	0	0	0	0	0	0.0114064	0.0114064	0	0	0	0	0	0	0	0	0	0	0	0	0	0	0	0	0.0228128	0.0228128	0	0	0	0	0.0684385	0.0228128	0	0	0	0	0	0	0	0	0	0	0	0	0	0	0	0	0
Otu0473	0	0	0	0	0	0	0	0	0	0	0	0	0.0228128	0	0.0342192	0	0.0114064	0	0.0114064	0.0114064	0	0.0114064	0.0114064	0	0	0	0	0	0	0	0	0	0	0	0	0	0.0114064	0.0114064	0.0114064	0	0	0.0114064	0	0.0228128	0	0	0	0	0.0114064
Otu0474	0.0570321	0.0114064	0	0	0	0	0.0912513	0.0228128	0	0	0	0	0	0	0	0	0	0	0	0	0	0	0	0	0	0	0	0	0	0	0	0	0	0	0	0	0	0	0	0	0	0	0	0	0	0	0	0	0
Otu0475	0	0	0	0	0	0	0	0	0	0	0	0	0	0	0	0	0	0	0	0	0	0	0	0	0	0	0	0	0	0	0	0	0	0	0	0.0114064	0.0684385	0.0228128	0.0342192	0.0114064	0	0.0342192	0.0228128	0.0228128	0.0114064	0.0342192	0	0	0
Otu0476	0	0	0	0	0	0	0	0	0	0	0	0	0	0	0	0	0	0	0	0	0	0	0	0	0.0798449	0.0342192	0.0114064	0	0	0	0.0684385	0.0342192	0	0	0	0	0	0	0	0	0	0	0	0	0	0	0	0	0
Otu0477	0	0	0	0	0	0	0	0	0	0	0	0	0	0	0.0114064	0	0	0	0.0114064	0	0	0	0	0	0	0	0	0	0	0	0	0	0	0	0	0	0.0114064	0.0342192	0.0114064	0	0	0	0.0342192	0.0570321	0	0	0	0	0.0228128
Otu0478	0	0	0	0	0	0	0	0	0.0114064	0	0	0	0	0	0	0	0	0	0	0.0114064	0	0	0	0	0	0	0	0	0	0	0	0	0	0	0	0	0	0	0	0	0.0456256	0.125471	0	0	0	0.0114064	0	0	0
Otu0479	0	0	0	0	0	0	0	0	0	0	0	0	0.0342192	0.0456256	0.0114064	0	0	0	0.0342192	0.125471	0	0	0	0	0	0	0	0	0	0	0	0	0	0	0	0	0.0114064	0	0	0	0	0	0	0	0	0	0	0	0
Otu0480	0.0342192	0.0114064	0	0	0	0	0.0228128	0	0.0114064	0	0	0	0.0114064	0	0	0	0	0	0	0.0114064	0	0	0	0	0	0	0	0	0	0	0	0	0	0	0	0	0.0114064	0	0.0114064	0	0	0	0.0114064	0	0	0	0	0	0.0228128
Otu0481	0	0.0114064	0	0	0	0	0	0	0	0	0	0	0	0	0	0	0	0	0	0	0	0	0	0	0	0	0	0	0	0	0	0	0	0	0	0	0	0	0	0	0	0	0	0	0	0	0	0	0
Otu0482	0	0	0	0	0	0	0	0	0	0	0	0	0	0	0.15969	0.0798449	0.0114064	0	0	0	0	0	0	0	0	0	0	0	0	0	0	0.0114064	0	0	0	0	0	0	0	0	0	0	0	0	0	0	0	0	0
Otu0483	0	0	0	0	0	0	0	0	0	0	0	0	0	0	0	0	0	0	0	0	0	0	0	0	0.0114064	0.0114064	0	0	0	0.0114064	0.0114064	0.0114064	0	0.0114064	0.0114064	0	0	0	0	0	0	0	0	0	0	0	0	0	0
Otu0484	0	0	0	0	0	0	0	0	0	0	0	0	0	0.0114064	0.0114064	0	0	0	0	0.0114064	0	0	0	0	0	0	0	0	0	0	0	0	0	0	0	0	0.0114064	0	0	0	0	0	0	0	0	0	0	0	0
Otu0485	0	0	0	0.0114064	0	0	0	0	0	0	0	0	0.0114064	0	0	0	0	0	0.0228128	0.0228128	0	0	0	0	0	0	0	0	0	0	0	0.0114064	0	0	0	0	0	0	0	0.0114064	0	0.0114064	0	0.0114064	0	0	0	0	0
Otu0486	0	0	0	0	0	0	0	0	0	0	0	0	0.0114064	0	0	0	0	0	0.0342192	0.0228128	0	0	0	0	0	0	0	0	0	0	0	0	0	0	0	0	0.0456256	0	0	0	0	0	0.0456256	0	0	0	0	0	0.0228128
Otu0487	0.0342192	0	0	0	0	0	0	0.0114064	0	0	0	0	0	0	0	0	0	0	0	0	0	0	0	0	0	0	0	0	0	0	0	0	0	0	0	0	0	0	0	0	0	0	0	0	0	0	0	0	0.0114064
Otu0488	0	0	0	0	0	0	0	0	0.0114064	0	0	0	0	0	0	0	0	0	0	0	0	0.0114064	0.0228128	0.0456256	0	0.0114064	0	0	0.0114064	0	0	0.0114064	0	0	0	0.0114064	0	0	0.0342192	0.0114064	0	0	0	0	0	0.0114064	0	0	0
Otu0489	0	0.0114064	0	0	0	0	0.0114064	0.0114064	0	0	0	0	0	0	0	0	0	0	0	0	0	0	0	0	0.0114064	0	0.0114064	0	0	0	0	0	0	0	0	0	0	0	0	0	0	0	0	0	0	0	0	0	0
Otu0490	0	0	0	0	0	0	0	0	0	0	0	0	0	0	0	0.0798449	0.114064	0.0570321	0	0	0	0	0	0	0	0	0	0	0	0	0	0	0	0	0	0	0	0	0	0	0	0	0	0	0	0	0	0	0
Otu0491	0	0	0	0	0	0	0	0.0114064	0	0	0	0	0	0.0228128	0	0.0684385	0	0.0228128	0	0	0	0	0	0	0	0	0	0	0	0	0	0	0	0	0	0	0	0	0.0114064	0	0.0114064	0.0114064	0	0.0114064	0	0	0.0456256	0.0114064	0
Otu0492	0	0	0	0	0	0	0	0	0	0	0	0	0.0114064	0.0114064	0.0114064	0	0	0	0.0114064	0.0114064	0.0570321	0	0.0228128	0.0114064	0	0	0	0	0	0	0	0	0	0	0	0	0	0	0	0	0	0	0	0	0	0	0	0	0
Otu0493	0	0	0	0	0	0	0	0	0	0	0	0	0	0	0	0	0	0	0	0	0.0684385	0.0456256	0.0342192	0.0342192	0	0	0	0	0	0	0	0	0	0	0	0	0	0	0	0	0	0	0	0	0.0114064	0.0228128	0	0	0
Otu0494	0	0	0	0	0	0	0	0	0	0	0	0	0.0114064	0.0114064	0.0114064	0	0	0	0	0.0114064	0	0	0	0	0	0	0	0	0	0	0	0	0	0	0	0	0.0114064	0	0	0	0	0	0	0	0.0228128	0.0570321	0.0342192	0	0
Otu0495	0	0.0114064	0	0	0	0	0.0114064	0.0228128	0	0	0	0	0.0114064	0.0114064	0	0	0	0	0.0114064	0	0	0	0	0	0	0	0	0	0	0	0.0114064	0	0	0	0	0	0.0114064	0	0	0	0	0	0	0	0	0	0	0	0
Otu0496	0	0	0	0	0	0	0	0	0	0	0	0	0.0228128	0	0.0114064	0	0	0	0.0798449	0.0342192	0.0114064	0	0	0	0	0	0	0	0	0	0	0	0	0	0	0	0	0.0114064	0	0	0	0	0.0114064	0	0	0	0	0	0.0228128
Otu0497	0	0	0	0	0	0	0.0228128	0.0114064	0	0	0	0	0	0	0	0	0	0	0	0	0	0	0	0	0	0	0	0	0	0	0.0114064	0.0228128	0	0	0.0114064	0	0	0	0	0	0	0	0	0	0	0	0	0	0
Otu0498	0.0456256	0.0342192	0	0	0	0	0.0228128	0.0228128	0	0	0	0	0	0	0	0	0	0	0	0	0	0	0	0	0	0	0	0	0	0	0	0	0	0	0	0	0	0	0	0	0	0	0	0	0	0	0	0	0
Otu0499	0	0	0	0	0	0	0	0	0	0	0	0	0	0	0	0	0	0	0	0	0	0	0	0	0.0114064	0.0114064	0	0	0	0	0.0456256	0.0114064	0.0114064	0	0.0114064	0.0114064	0	0	0	0	0	0	0	0	0	0	0	0	0
Otu0500	0	0	0	0	0	0	0	0	0	0	0	0	0	0	0	0	0	0	0	0	0	0	0	0	0	0	0	0	0	0.0228128	0	0	0	0	0	0	0	0	0	0	0	0	0	0	0	0	0	0	0
Otu0501	0	0	0	0	0	0	0	0	0	0	0	0	0	0	0	0	0	0	0	0	0	0	0	0	0	0	0	0	0	0	0	0	0.0114064	0	0	0.0114064	0.0114064	0	0.0114064	0	0	0.0228128	0	0	0	0	0	0	0
Otu0502	0.0342192	0.0228128	0	0	0	0	0.0228128	0.0228128	0	0	0	0	0	0	0	0	0	0	0	0	0	0	0	0	0	0	0	0	0	0	0	0	0	0	0	0	0	0	0	0	0	0	0	0	0	0	0	0	0
Otu0503	0	0	0	0.0114064	0	0	0	0	0	0	0.15969	0	0	0	0	0	0	0	0	0	0	0	0	0	0	0	0	0	0	0	0	0	0	0	0	0	0	0	0	0	0	0	0	0	0	0	0	0	0
Otu0504	0	0	0	0	0	0	0	0	0	0	0	0	0	0	0	0	0	0	0	0	0	0	0	0	0	0	0	0	0	0	0	0	0	0	0	0	0	0	0	0	0	0	0	0	0	0	0	0	0
Otu0505	0	0	0	0	0	0	0	0	0	0	0	0	0	0	0.0114064	0	0	0	0	0.0228128	0	0	0	0	0	0	0	0	0	0	0	0	0	0	0	0	0.0684385	0.0342192	0	0	0	0	0	0.0342192	0	0	0	0	0.0228128
Otu0506	0.0114064	0	0	0	0	0	0	0	0	0	0	0	0	0	0	0	0	0	0	0.0114064	0	0.0114064	0	0	0	0.0114064	0	0	0	0	0.0114064	0	0	0	0	0	0.0114064	0	0	0	0	0.0114064	0.0114064	0	0	0	0.0114064	0	0
Otu0507	0	0	0	0	0.0114064	0	0	0	0	0.0114064	0	0	0	0	0	0	0	0	0	0	0.0114064	0.0114064	0.0114064	0.0342192	0	0	0	0	0	0	0	0	0	0	0	0	0.0114064	0	0	0	0	0	0	0.0114064	0.0114064	0	0	0	0.0114064
Otu0508	0.0456256	0	0	0	0	0	0.0798449	0	0	0	0	0	0	0	0	0	0	0	0	0	0	0	0	0	0	0	0	0	0	0	0	0	0	0	0	0	0	0	0	0	0	0	0	0	0	0	0	0	0
Otu0509	0.0114064	0	0	0.0114064	0.0570321	0.0342192	0.0114064	0.0228128	0	0	0	0	0.0114064	0	0	0	0	0	0	0	0	0	0	0	0	0	0	0	0	0	0	0	0	0	0	0	0	0	0.0114064	0	0	0	0	0	0	0	0	0	0.0114064
Otu0510	0	0	0	0	0	0	0	0	0	0	0	0	0	0	0	0	0	0	0	0	0	0	0	0	0	0	0	0	0	0	0	0	0	0	0	0	0	0	0	0	0	0	0	0	0	0	0	0	0.0114064
Otu0511	0	0	0	0	0	0	0	0	0	0	0	0	0	0	0	0	0	0	0	0	0	0	0	0	0	0	0	0	0	0	0	0	0	0	0	0	0	0	0	0	0	0	0	0	0	0	0	0	0
Otu0512	0	0	0	0	0	0	0	0	0	0	0	0	0	0	0	0	0	0	0	0	0	0	0	0	0.0228128	0	0	0	0	0	0.0342192	0	0	0	0	0	0	0.0342192	0	0	0	0	0.0570321	0.0114064	0	0	0	0	0
Otu0513	0	0	0	0	0	0	0	0	0	0	0	0	0.0114064	0	0.0114064	0	0	0	0.0228128	0.0114064	0.0114064	0	0	0	0	0	0	0	0	0	0.0342192	0.0114064	0.0114064	0	0	0	0.0228128	0	0	0	0	0	0.0114064	0.0228128	0	0	0	0	0
Otu0514	0	0	0	0	0	0	0.0114064	0	0	0	0	0	0	0	0	0	0	0	0	0	0	0	0	0	0	0	0	0	0	0	0	0	0	0	0	0	0	0	0	0	0	0	0	0	0	0	0	0	0
Otu0515	0	0	0	0	0	0	0.0114064	0	0	0	0	0	0.0114064	0	0	0	0	0	0	0.0114064	0	0	0	0	0	0	0	0	0	0	0	0	0	0	0	0	0	0.0114064	0	0	0.0228128	0	0.0114064	0	0	0	0	0	0
Otu0516	0	0	0	0	0	0	0	0	0	0	0	0	0	0.0114064	0	0	0	0	0	0	0	0	0	0	0	0	0	0	0	0	0	0	0	0	0	0	0	0	0.0114064	0	0	0	0	0	0	0	0	0	0.0342192
Otu0517	0	0	0	0	0	0	0	0	0	0	0	0	0	0	0	0	0	0	0	0	0	0	0.0342192	0.0114064	0	0	0	0	0	0	0	0	0	0	0	0	0	0.0114064	0.0114064	0	0	0	0.0456256	0	0	0	0	0	0
Otu0518	0.0456256	0.0228128	0	0	0	0	0.0342192	0.0114064	0	0	0	0	0	0	0	0	0	0	0	0	0	0	0	0	0	0	0	0	0	0	0	0	0	0	0	0	0	0	0	0	0	0	0	0	0	0	0	0	0
Otu0519	0	0	0	0	0	0	0	0	0	0	0	0	0	0	0	0	0	0	0	0	0	0	0	0	0	0	0	0.0228128	0.0342192	0.114064	0	0	0	0	0	0	0	0	0	0	0	0	0	0	0	0	0	0	0
Otu0520	0.0114064	0.0114064	0	0	0	0	0.0456256	0.0114064	0	0	0	0	0	0	0	0	0	0	0	0	0	0	0	0	0	0	0	0	0	0	0	0	0	0	0	0	0.0342192	0	0	0	0	0	0.0114064	0.0228128	0	0	0	0	0
Otu0521	0	0.0228128	0	0	0	0	0.0114064	0.0342192	0.0114064	0.0114064	0	0	0	0	0	0	0	0	0	0	0	0	0	0	0	0	0	0	0	0	0	0	0	0	0	0	0	0	0	0	0	0	0	0	0	0	0	0	0
Otu0522	0.0114064	0.0228128	0	0	0	0	0	0.0114064	0	0	0	0	0	0	0	0	0	0	0	0	0	0	0	0	0	0	0	0	0	0	0	0	0	0	0	0	0	0	0	0	0	0	0	0	0	0	0	0	0
Otu0523	0.0456256	0.0342192	0	0.0114064	0	0	0.0684385	0.0114064	0	0	0	0	0	0	0	0	0	0	0	0	0	0	0	0	0.0114064	0	0	0	0	0	0	0	0	0	0	0	0	0	0	0	0	0	0	0	0	0	0	0	0
Otu0524	0	0	0	0	0	0	0.0114064	0	0	0	0	0	0	0	0.0114064	0	0	0	0	0	0	0	0	0	0	0	0	0	0	0	0	0	0	0	0	0	0	0	0	0	0	0	0	0	0	0	0	0	0
Otu0525	0	0.0114064	0	0	0	0	0	0.0114064	0	0	0	0	0.0114064	0	0.0114064	0	0	0	0	0.0114064	0.0114064	0	0	0	0	0	0	0	0	0	0	0	0	0	0	0	0.0114064	0.0228128	0	0	0	0	0	0	0	0	0	0	0.0228128
Otu0526	0	0	0	0.0456256	0	0	0	0	0	0.0114064	0.0342192	0	0	0	0	0	0	0	0	0	0	0	0	0	0	0	0	0	0	0	0	0	0	0	0	0	0	0	0	0	0	0	0	0	0	0	0	0	0
Otu0527	0	0	0	0	0	0	0	0	0	0	0	0	0.0228128	0	0	0	0	0	0.0114064	0	0	0	0	0	0	0	0	0	0	0	0	0	0	0	0	0	0	0.0114064	0	0	0	0	0.0456256	0	0	0	0	0	0.0456256
Otu0528	0	0	0	0	0	0	0	0	0	0	0	0	0	0	0	0	0	0	0	0	0	0	0	0	0	0	0	0	0	0	0	0	0	0	0	0	0	0	0	0	0	0	0	0.0114064	0	0	0	0	0
Otu0529	0	0	0	0	0	0	0	0	0	0	0	0	0	0	0.0114064	0	0	0	0.0114064	0	0	0	0	0	0	0	0	0	0	0	0	0	0	0	0	0	0.0342192	0.0114064	0	0	0	0	0.0228128	0.0228128	0	0	0	0	0.0228128
Otu0530	0.0114064	0.0114064	0	0	0	0	0	0.0114064	0	0	0	0	0	0	0	0	0	0	0	0	0	0	0	0	0.0114064	0	0	0	0	0	0.0114064	0.0342192	0.0114064	0	0	0	0	0	0	0	0	0	0	0	0	0	0	0	0
Otu0531	0	0	0	0	0	0	0	0	0	0	0	0	0	0	0	0	0	0	0	0	0	0	0	0	0.0114064	0.0114064	0	0	0	0	0.0342192	0.0228128	0	0	0	0	0	0	0	0	0	0	0	0	0	0	0	0	0
Otu0532	0.0114064	0.0228128	0	0	0	0	0.0114064	0.0114064	0	0	0	0	0	0	0	0	0	0	0	0	0	0	0	0	0	0	0	0	0	0	0	0	0	0	0	0	0	0	0	0	0	0	0	0	0	0	0	0	0
Otu0533	0.0114064	0	0	0	0	0	0	0	0	0	0	0	0	0	0	0	0	0	0	0	0	0	0	0	0	0	0	0	0	0	0	0	0	0	0	0	0	0	0	0	0	0	0	0	0	0	0	0	0.0912513
Otu0534	0	0	0	0	0	0	0	0	0	0	0	0	0	0	0	0	0	0	0	0	0	0	0	0	0	0	0	0	0	0	0	0	0	0.0342192	0.0228128	0.0228128	0	0	0	0	0	0	0	0	0	0	0	0	0
Otu0535	0.0228128	0.0228128	0	0	0	0	0	0	0	0	0	0	0.0114064	0.0114064	0	0	0	0	0	0	0	0	0	0	0	0	0	0	0	0	0	0	0	0	0	0	0	0	0	0	0	0	0	0	0	0	0	0	0.0114064
Otu0536	0	0	0	0	0	0	0	0	0	0	0	0	0	0	0	0	0	0	0	0	0	0	0	0	0.102658	0.0114064	0	0	0	0	0.0570321	0.0228128	0	0	0	0	0	0	0	0	0	0	0	0	0	0	0	0	0
Otu0537	0.0228128	0.0228128	0	0	0	0	0.0228128	0	0.0114064	0.0114064	0	0	0	0	0	0	0	0	0	0	0	0	0	0	0	0	0	0	0	0	0	0	0	0	0	0	0	0	0	0	0	0	0	0	0	0	0	0	0
Otu0538	0	0	0	0	0	0	0	0	0	0	0	0	0	0	0	0	0	0	0	0	0	0	0	0	0.0228128	0.0114064	0	0	0	0	0.0114064	0.0114064	0	0	0	0	0.0114064	0.0114064	0	0	0	0	0.0114064	0.0114064	0	0	0	0	0.0114064
Otu0539	0	0	0	0	0	0	0	0	0	0	0	0	0	0	0	0	0	0	0	0	0	0	0	0	0	0	0	0	0	0	0	0.0228128	0	0	0.0114064	0	0	0	0	0	0	0	0	0	0	0	0	0	0.0228128
Otu0540	0	0	0	0	0	0	0	0	0	0	0.0114064	0	0	0	0	0	0	0	0	0	0	0	0	0	0	0	0	0	0	0	0	0	0	0	0	0	0	0	0	0.0456256	0.0228128	0.0114064	0	0	0	0.0342192	0.0570321	0	0
Otu0541	0	0	0	0	0	0	0	0.0114064	0	0	0	0	0	0	0	0	0	0	0	0	0	0	0	0	0	0	0	0	0	0	0	0	0	0	0	0	0	0	0	0	0	0	0	0	0	0	0	0	0
Otu0542	0	0	0	0	0	0	0	0	0	0.0228128	0.0228128	0	0	0	0	0	0	0	0	0	0.0114064	0	0	0	0	0	0	0	0	0	0	0	0	0	0	0	0	0	0	0.0114064	0.0114064	0	0	0	0.0114064	0.0456256	0.0114064	0	0
Otu0543	0	0	0	0	0	0	0	0	0	0	0	0	0	0	0	0	0	0	0	0	0.0456256	0.0912513	0.0342192	0	0	0	0	0	0	0	0	0	0	0	0	0	0	0	0	0	0	0	0	0	0	0	0	0	0
Otu0544	0	0	0	0	0	0	0	0	0	0	0	0	0	0	0	0	0	0	0	0	0	0	0	0	0.0570321	0.0114064	0.0114064	0	0	0	0.0228128	0.0342192	0.0228128	0	0	0	0	0	0	0	0	0	0	0	0	0	0	0	0
Otu0545	0.0570321	0.0228128	0	0	0	0	0.0228128	0	0	0	0	0	0	0	0	0	0	0	0	0	0	0	0	0	0	0	0	0	0	0	0	0	0	0	0	0	0	0	0	0	0	0	0	0	0	0	0	0	0
Otu0546	0	0	0	0	0	0	0	0.0114064	0	0	0	0	0.0228128	0.0114064	0	0	0	0	0.0114064	0	0.0228128	0	0	0.0228128	0	0	0	0	0	0	0	0	0	0	0	0	0.0114064	0	0	0	0	0	0	0	0	0	0	0	0.0228128
Otu0547	0.0228128	0.0114064	0	0	0	0	0.0114064	0.0114064	0	0	0	0	0.0114064	0	0	0	0	0	0	0	0	0	0	0	0	0	0	0	0	0	0	0	0	0	0	0	0.0228128	0.0114064	0	0	0	0	0.0114064	0.0114064	0.0114064	0	0	0	0.0228128
Otu0548	0.0228128	0.0114064	0	0	0	0	0.0114064	0	0	0	0	0	0	0	0	0	0	0	0	0	0	0	0	0	0	0	0	0	0	0	0	0	0	0	0	0	0	0	0	0	0	0	0	0	0	0	0	0	0
Otu0549	0	0	0	0	0	0	0	0	0	0	0	0	0	0	0	0	0	0	0	0.0114064	0	0	0	0	0	0.0114064	0	0	0.0114064	0	0	0	0	0	0	0	0	0.0114064	0	0	0	0	0	0	0	0	0	0	0
Otu0550	0	0	0	0	0	0	0	0	0	0	0	0	0	0	0	0	0	0	0	0	0	0	0	0	0	0	0	0	0	0	0	0	0	0	0	0	0	0	0	0	0	0	0	0	0	0	0	0	0
Otu0551	0.0228128	0.0114064	0	0	0	0	0.0114064	0.0114064	0	0	0	0	0	0	0	0	0	0	0	0	0	0	0	0	0	0	0	0	0	0	0	0	0	0	0	0	0	0	0	0	0	0	0	0	0	0	0	0	0
Otu0552	0	0	0	0	0	0	0	0	0	0	0	0	0	0	0	0	0	0	0	0	0	0	0	0	0	0	0	0	0	0	0	0	0	0	0	0	0	0	0	0	0	0	0	0	0	0	0	0	0
Otu0553	0.0456256	0.0114064	0	0	0	0	0.0114064	0.0228128	0	0	0	0	0	0	0	0	0	0	0	0	0	0	0	0	0	0	0	0	0	0	0	0	0	0	0	0	0	0	0	0	0	0	0	0	0	0	0	0	0
Otu0554	0.0456256	0.0114064	0	0	0	0	0	0	0	0	0	0	0	0	0	0	0	0	0	0	0	0	0	0	0.0228128	0.0114064	0	0	0	0	0.0228128	0	0	0	0	0	0	0	0	0	0	0	0	0	0	0	0	0	0
Otu0555	0	0	0	0	0	0	0.0114064	0.0228128	0	0	0	0	0	0	0	0	0	0	0	0	0	0	0	0	0	0	0	0	0	0	0	0	0	0	0	0	0	0	0	0	0	0	0	0	0	0	0	0	0
Otu0556	0.0228128	0.0342192	0	0	0	0	0.0342192	0.0114064	0	0	0	0	0	0	0	0	0	0	0	0	0	0	0	0	0	0	0	0	0	0	0	0	0	0	0	0	0	0	0	0	0	0	0	0	0	0	0	0	0
Otu0557	0	0	0	0	0.0570321	0.102658	0	0	0	0	0	0	0	0	0	0	0	0	0	0	0	0	0	0	0	0	0	0	0	0	0	0	0	0	0	0	0	0	0	0	0	0	0.0114064	0	0	0	0	0	0
Otu0558	0	0.0342192	0	0.0228128	0	0	0	0.0684385	0	0	0.0114064	0	0	0	0	0	0	0	0	0	0	0	0	0	0	0	0	0	0	0	0	0	0	0	0	0	0	0	0	0	0	0	0	0	0	0	0	0	0
Otu0559	0	0	0	0	0	0	0	0	0	0	0	0	0.0114064	0.0114064	0.0456256	0	0	0	0.0228128	0.0342192	0	0	0	0	0	0	0	0	0	0	0	0	0	0	0	0	0	0	0	0	0	0	0	0.0114064	0	0	0	0	0
Otu0560	0	0	0	0	0	0	0	0	0	0	0	0	0.0228128	0	0.0114064	0	0	0	0.0570321	0.0228128	0.0114064	0	0	0	0	0	0	0	0	0	0	0	0	0	0	0	0	0	0	0	0	0	0	0	0.0114064	0	0	0	0
Otu0561	0	0	0	0	0	0	0	0	0	0	0	0	0	0	0	0	0	0	0	0	0	0	0	0	0.0228128	0	0	0	0	0	0.0342192	0	0	0	0	0	0	0	0	0	0	0	0	0	0	0	0	0	0
Otu0562	0	0	0	0	0	0	0	0	0	0	0	0	0	0	0	0	0	0	0	0	0.0228128	0.0342192	0.0342192	0.0114064	0	0	0	0	0	0	0	0	0	0	0	0	0	0	0	0	0.0114064	0	0	0	0.0228128	0.0114064	0	0	0
Otu0563	0	0.0114064	0	0	0	0.0114064	0	0.0114064	0	0	0	0	0.0114064	0.0114064	0	0	0	0	0.0228128	0	0	0	0	0	0	0	0	0	0	0	0	0	0	0	0	0	0	0	0	0	0	0	0	0	0	0	0	0	0.0228128
Otu0564	0	0	0	0	0	0	0	0	0	0	0	0	0	0	0	0	0	0	0	0	0	0.0342192	0.0228128	0	0	0	0	0	0	0	0	0	0	0	0	0	0.0114064	0.0228128	0	0	0	0	0.0228128	0.0456256	0	0	0	0	0
Otu0565	0	0	0	0	0	0	0	0	0	0	0	0	0.0114064	0.0342192	0	0	0	0	0	0.0228128	0	0	0	0	0	0	0	0	0	0	0	0	0	0	0	0	0	0	0	0	0	0	0	0	0	0	0	0	0.0228128
Otu0566	0	0	0	0	0	0	0	0	0	0	0	0	0	0	0	0	0	0	0.0228128	0.0228128	0.0114064	0	0	0	0	0	0	0	0	0	0	0	0	0	0	0	0.0114064	0.0342192	0.0114064	0	0	0	0	0	0.0456256	0	0	0	0
Otu0567	0	0	0	0	0	0	0	0	0	0	0	0	0	0	0	0	0	0	0	0.0114064	0	0	0	0	0	0	0	0	0	0	0	0	0	0	0	0	0	0	0	0	0	0	0	0.0114064	0	0	0	0	0.0114064
Otu0568	0	0	0	0	0	0	0	0.0114064	0	0	0	0	0	0	0	0	0	0	0	0.0114064	0	0	0	0	0	0	0	0	0	0	0	0	0	0	0	0	0.0456256	0	0	0	0	0	0.0456256	0	0	0	0	0	0
Otu0569	0	0	0	0	0	0	0	0	0	0	0	0	0	0	0	0	0	0	0	0	0	0	0	0	0.0228128	0	0	0	0	0	0.0114064	0.0114064	0	0	0	0	0	0	0	0	0	0	0	0	0	0	0	0	0
Otu0570	0	0	0	0	0	0	0	0	0	0	0	0	0	0.0114064	0	0	0	0	0	0	0	0	0	0	0	0	0	0	0	0	0	0	0	0	0	0	0.0342192	0.0114064	0	0	0	0	0.0342192	0.0114064	0	0	0	0	0.0228128
Otu0571	0.0114064	0.0114064	0	0	0	0	0.0228128	0	0	0.0114064	0	0	0	0	0	0	0	0	0	0	0	0	0	0	0	0	0	0	0	0	0	0	0	0	0	0	0	0	0	0	0	0	0	0	0	0	0	0	0
Otu0572	0.0114064	0.0456256	0	0	0	0	0	0.0456256	0	0	0	0	0	0	0	0	0	0	0	0	0	0	0	0	0	0	0	0	0	0	0	0	0	0	0	0	0	0	0	0	0	0	0	0	0	0	0	0	0
Otu0573	0	0	0	0	0	0	0	0	0	0	0	0	0	0	0	0	0	0.0114064	0	0	0	0	0	0	0	0	0	0	0	0	0	0	0	0	0	0	0	0.0114064	0	0.0114064	0.0342192	0.0114064	0	0	0	0	0	0	0
Otu0574	0	0	0	0	0	0	0	0	0	0	0	0	0	0	0	0	0	0	0	0	0	0	0	0	0.0228128	0	0	0.0228128	0.0342192	0.0114064	0	0.0114064	0	0.0114064	0	0.0114064	0	0	0	0	0	0	0	0	0	0	0	0	0
Otu0575	0.0114064	0	0	0	0	0	0	0	0	0	0	0	0	0	0	0	0	0	0	0	0	0	0	0	0	0	0	0	0	0	0	0	0	0	0	0	0	0	0	0	0	0	0	0	0	0	0	0	0
Otu0576	0.0114064	0	0	0	0	0	0.0114064	0	0	0	0	0	0	0	0	0	0	0	0	0	0	0	0	0	0	0	0	0	0	0	0	0	0	0	0	0	0	0	0	0	0	0	0	0	0	0	0	0	0
Otu0577	0	0	0	0	0	0	0	0	0	0	0	0	0	0	0	0	0	0	0	0	0	0	0	0	0.0114064	0	0	0	0	0	0.0114064	0.0228128	0	0	0	0	0	0	0	0	0	0	0	0	0	0	0	0	0
Otu0578	0	0	0	0	0	0	0	0	0	0	0	0	0.0228128	0.0228128	0	0	0	0	0	0.0228128	0	0	0	0	0	0	0	0	0	0	0	0	0	0.0114064	0	0	0.0114064	0.0228128	0	0	0	0	0.0114064	0	0	0	0	0	0.0114064
Otu0579	0.0114064	0	0	0.0342192	0.0684385	0	0	0	0.0114064	0.0114064	0	0	0	0	0	0	0	0	0	0	0	0	0	0	0	0	0	0	0	0	0	0	0	0	0	0	0	0	0	0	0	0	0	0	0	0	0	0	0
Otu0580	0	0	0	0	0	0	0	0	0	0	0	0	0	0	0	0	0	0	0.0114064	0	0	0	0	0	0	0	0	0	0	0	0	0	0	0	0	0	0	0	0	0	0	0	0.0114064	0	0	0	0	0	0.0342192
Otu0581	0	0	0	0	0	0	0	0	0	0	0	0	0	0	0	0	0	0	0	0	0	0	0	0	0	0	0	0	0	0	0	0	0	0	0	0	0.0228128	0.0684385	0.0114064	0	0	0	0.0342192	0.0114064	0	0	0	0	0
Otu0582	0	0	0	0	0	0	0	0	0	0	0	0	0	0	0	0	0	0	0	0	0	0	0	0	0	0	0	0	0	0	0	0	0	0	0	0	0	0	0.0114064	0	0	0	0	0.0114064	0.0228128	0.0228128	0.0114064	0.0342192	0
Otu0583	0	0	0	0.0114064	0.0228128	0.0342192	0	0	0	0	0	0	0	0	0	0	0	0	0	0	0	0	0	0	0	0	0	0	0	0	0	0	0	0	0	0	0	0	0	0	0	0	0	0	0	0	0	0	0
Otu0584	0.0114064	0	0	0	0	0	0.0114064	0	0	0	0	0	0.0114064	0	0	0	0	0	0.0228128	0.0228128	0	0	0	0	0	0	0	0	0	0	0	0	0	0	0	0	0	0	0	0	0	0	0	0	0	0	0	0	0.0114064
Otu0585	0	0	0	0	0	0	0	0	0	0	0	0	0.0114064	0.0114064	0	0	0	0	0.0114064	0.0228128	0.0114064	0	0	0	0	0	0	0	0	0	0	0	0	0	0.0114064	0	0.0114064	0	0	0	0	0	0.0114064	0	0	0	0	0	0
Otu0586	0	0	0.0114064	0	0	0	0	0	0	0	0	0	0	0	0	0	0	0	0	0	0	0.0114064	0.0228128	0.0228128	0	0	0	0	0	0	0	0	0	0	0	0	0	0	0	0	0	0	0.0114064	0	0	0	0	0	0
Otu0587	0	0.0114064	0.0114064	0.0114064	0	0	0	0.0114064	0	0	0	0	0	0	0	0	0	0	0	0	0	0	0.0114064	0	0	0.0114064	0	0	0	0	0	0	0	0	0	0	0	0.0114064	0.0114064	0	0	0.0228128	0	0	0	0	0	0	0
Otu0588	0	0	0	0	0	0	0	0	0	0	0	0	0	0	0	0	0	0	0	0	0	0	0	0	0	0.0228128	0.0228128	0.0228128	0	0	0	0.0114064	0.0114064	0.0456256	0	0	0	0	0	0	0	0	0	0	0	0	0	0	0
Otu0589	0.0456256	0.0114064	0	0	0	0	0.0228128	0	0	0	0	0	0	0	0	0	0	0	0	0	0	0	0	0	0	0	0	0	0	0	0	0	0	0	0	0	0	0	0	0	0	0	0	0	0	0	0	0	0
Otu0590	0	0.0114064	0	0	0	0	0.0228128	0.0114064	0.0114064	0	0	0	0	0	0	0	0	0	0	0	0	0	0	0	0	0	0	0	0	0	0	0	0	0	0	0	0	0	0	0	0	0	0	0	0	0	0	0	0
Otu0591	0	0	0	0	0	0	0	0	0	0	0	0	0	0	0	0.0114064	0.0228128	0	0	0	0	0	0	0	0	0	0	0	0	0	0	0	0	0	0	0	0	0	0.0114064	0	0	0	0	0	0	0	0.0114064	0	0
Otu0592	0	0	0	0	0	0	0.0114064	0.0114064	0	0	0	0	0	0	0	0	0	0	0.0114064	0.0228128	0	0	0	0	0	0	0	0	0	0	0	0	0	0	0	0	0.0114064	0	0	0	0	0	0	0	0	0	0	0	0.0228128
Otu0593	0	0.0114064	0	0	0	0	0.0114064	0.0228128	0	0	0	0	0	0	0	0	0	0	0	0	0	0	0	0	0	0	0	0	0	0	0	0	0	0	0	0	0	0	0	0	0	0	0	0	0	0	0	0	0
Otu0594	0.0114064	0	0	0	0	0	0	0	0	0	0	0	0	0	0	0	0	0	0	0	0	0	0	0	0	0	0	0	0	0	0	0	0	0	0	0	0	0	0	0	0	0	0.0114064	0	0	0	0	0	0
Otu0595	0.0342192	0.0228128	0	0	0	0	0.0114064	0	0	0	0	0	0	0	0	0	0	0	0	0	0	0	0	0	0	0.0114064	0	0	0	0	0	0	0	0	0	0	0	0	0	0	0	0	0	0	0	0	0	0	0
Otu0596	0.0114064	0	0	0	0	0.0228128	0	0	0	0	0	0	0	0	0	0	0	0	0	0	0	0	0	0	0	0	0	0	0	0	0	0	0	0	0	0	0	0.0114064	0	0	0	0	0	0	0	0	0	0	0.0114064
Otu0597	0	0	0	0	0	0	0	0	0	0	0	0	0.0570321	0.0228128	0.0114064	0	0	0	0.0228128	0.0228128	0	0	0	0	0	0	0	0	0	0	0	0	0	0	0	0	0	0	0	0	0	0	0	0	0	0	0	0	0
Otu0598	0.0114064	0.0114064	0.0114064	0	0.0114064	0	0	0.0114064	0	0	0	0	0	0	0	0	0	0	0	0	0	0	0	0	0	0	0	0	0	0	0	0	0	0	0	0	0	0	0	0	0	0	0	0	0.0114064	0.0228128	0	0	0
Otu0599	0.0114064	0.0114064	0	0	0	0	0.0114064	0.0114064	0	0	0	0	0	0	0	0	0	0	0	0	0	0	0	0	0	0	0	0	0	0	0	0	0	0	0	0	0	0	0	0	0	0	0	0	0	0	0	0	0
Otu0600	0	0	0	0	0	0	0	0	0	0	0	0	0.0114064	0.0114064	0	0	0	0	0	0	0	0	0	0	0	0	0	0	0	0	0	0	0	0	0	0	0	0	0.0114064	0.0114064	0	0	0	0	0.0228128	0	0	0	0
Otu0601	0	0	0	0	0	0	0	0	0	0	0	0	0	0	0	0	0	0	0	0	0	0	0	0	0	0	0	0	0	0	0	0	0	0	0	0	0	0	0	0	0	0	0	0	0	0	0	0	0
Otu0602	0.0114064	0.0342192	0	0	0	0	0.0114064	0.0114064	0	0	0	0	0	0	0	0	0	0	0	0	0	0	0	0	0	0	0	0	0	0	0	0	0	0	0	0	0	0	0	0	0	0	0	0	0	0	0	0	0
Otu0603	0.0342192	0.0114064	0	0	0	0	0	0.0114064	0	0	0	0	0.0114064	0	0	0	0	0	0	0	0	0	0	0	0	0	0	0	0	0	0	0	0	0	0	0	0	0	0	0	0	0	0	0	0	0	0	0	0
Otu0604	0	0	0	0	0	0	0	0	0	0	0	0	0	0	0	0	0.0114064	0	0	0	0.0228128	0	0	0	0	0	0.0228128	0	0	0	0	0	0.0114064	0	0	0	0	0	0.0114064	0.0114064	0	0	0	0.0114064	0	0.0114064	0	0	0
Otu0605	0	0	0	0	0	0	0	0	0	0	0	0	0.0114064	0.0114064	0	0	0	0	0	0.0114064	0	0	0	0	0	0	0	0	0	0	0	0	0	0	0	0	0	0	0	0	0	0	0	0	0	0	0	0	0.0114064
Otu0606	0	0	0	0	0	0	0	0	0	0	0	0	0	0	0	0	0	0	0	0	0	0	0	0	0	0	0	0	0	0	0	0	0	0	0	0	0	0	0	0	0	0	0	0	0	0	0	0	0
Otu0607	0	0	0	0	0	0	0	0	0	0	0	0	0	0	0	0	0	0	0	0	0	0	0	0	0	0	0	0	0	0	0	0	0	0	0	0	0.0114064	0	0	0	0	0	0	0	0	0	0	0	0.0228128
Otu0608	0	0	0	0	0	0	0	0	0	0	0	0	0	0	0	0	0	0	0	0	0	0	0	0	0	0	0	0	0	0	0	0	0	0	0	0	0	0	0	0	0	0	0	0	0	0	0	0	0
Otu0609	0	0	0	0	0	0	0.0114064	0	0	0	0	0	0	0	0	0	0	0	0.0114064	0	0	0	0	0	0	0	0	0	0	0	0	0	0	0	0	0	0	0	0	0	0	0	0	0	0	0	0	0	0
Otu0610	0.0228128	0.0228128	0.0114064	0	0	0	0	0.0114064	0	0	0	0	0	0	0	0	0	0	0	0	0	0	0	0	0	0	0	0	0	0	0	0	0	0	0	0	0	0	0	0	0	0	0	0	0	0	0	0	0
Otu0611	0	0	0	0	0	0	0	0	0	0	0	0	0	0	0	0	0	0	0	0	0	0	0	0	0	0.0114064	0	0	0	0	0.0114064	0.0114064	0	0	0	0	0	0	0	0	0	0	0	0	0	0	0	0	0
Otu0612	0	0	0	0	0	0	0	0	0	0	0	0	0	0	0	0	0	0	0	0	0	0	0.0342192	0.0228128	0	0	0	0	0	0	0	0	0	0	0	0	0	0	0	0	0	0.0114064	0	0	0.0228128	0.0228128	0	0	0
Otu0613	0	0	0	0	0	0	0	0	0	0	0	0	0.0228128	0	0	0	0	0	0	0	0	0	0	0	0	0	0	0	0	0	0	0	0	0	0	0	0.0114064	0	0.0114064	0	0	0	0.0114064	0	0	0	0	0	0.0114064
Otu0614	0.0114064	0	0	0	0	0	0	0.0114064	0	0	0	0	0	0	0	0	0	0	0	0	0	0	0	0	0.0114064	0.0114064	0	0	0	0	0.0114064	0.0114064	0	0	0	0	0	0	0	0	0	0	0	0	0	0	0	0	0
Otu0615	0	0	0	0	0	0	0.0114064	0.0114064	0	0	0	0	0	0	0	0	0	0	0	0	0	0.0114064	0	0	0.0114064	0	0	0	0	0	0	0	0	0	0	0	0	0	0	0	0	0	0	0	0	0	0	0	0
Otu0616	0	0	0.0228128	0	0	0	0	0	0	0	0	0	0	0	0	0	0	0	0	0	0	0	0.0228128	0	0	0	0	0	0	0	0	0	0	0	0	0	0	0	0	0	0	0	0	0	0	0	0	0	0
Otu0617	0	0	0	0	0	0	0	0	0	0	0	0	0	0	0	0	0	0	0	0	0	0	0	0	0	0	0.0114064	0.0114064	0.0456256	0.0570321	0	0	0	0	0	0	0	0	0	0	0	0	0	0	0	0	0	0	0
Otu0618	0	0	0	0	0	0	0	0	0	0	0	0	0	0	0	0	0	0	0	0	0.0114064	0	0.0228128	0.0456256	0	0	0	0	0	0	0	0	0	0	0	0	0	0	0	0	0	0.0342192	0	0.0114064	0	0	0	0	0
Otu0619	0	0.0114064	0	0.0114064	0	0	0	0.0114064	0.0228128	0	0	0	0	0	0	0	0	0	0	0	0	0	0	0	0	0	0	0	0	0	0	0	0	0	0	0	0	0	0	0	0	0	0	0	0	0	0	0	0
Otu0620	0.0114064	0	0	0	0	0	0	0.0114064	0	0	0	0.0114064	0	0	0	0	0	0	0	0	0	0	0	0	0	0	0	0	0	0	0.0114064	0	0	0	0	0	0	0.0114064	0.0114064	0	0	0	0	0	0	0	0	0	0
Otu0621	0	0	0	0	0	0	0	0	0	0	0	0	0	0	0	0	0	0	0.0114064	0	0	0	0	0	0	0	0	0	0	0	0	0	0	0	0	0	0	0	0.0114064	0	0	0	0	0	0	0	0.0114064	0.0684385	0
Otu0622	0	0	0	0	0	0	0	0	0	0	0	0	0	0.0114064	0	0	0	0	0.0114064	0	0	0	0	0	0	0	0	0	0	0	0	0	0	0	0	0	0	0	0	0	0	0	0	0	0	0	0	0	0.0228128
Otu0623	0	0	0	0	0	0	0	0	0	0	0	0	0	0	0	0	0	0	0	0	0	0	0	0	0	0.0228128	0	0	0	0	0.0228128	0.0114064	0	0	0	0	0	0	0	0	0	0	0	0	0	0	0	0	0
Otu0624	0	0	0	0	0	0	0	0	0	0	0	0	0	0	0	0	0	0	0	0	0	0	0	0	0	0	0	0	0	0	0	0	0	0	0	0	0	0	0	0	0	0	0	0	0	0	0	0	0
Otu0625	0	0	0	0	0	0	0	0	0	0	0	0	0.0228128	0	0	0	0	0.0114064	0	0	0.0114064	0	0.0114064	0.0114064	0	0	0	0	0	0	0	0	0	0	0	0	0	0	0	0.0114064	0	0	0	0	0	0	0	0	0
Otu0626	0	0	0	0	0	0	0	0	0	0	0	0	0	0	0	0	0	0	0	0	0	0	0	0	0	0	0	0	0	0	0	0	0	0	0	0	0.0342192	0.0114064	0	0	0	0	0	0	0	0	0	0	0
Otu0627	0	0	0	0	0	0	0	0	0	0	0	0	0.0114064	0	0	0	0.0114064	0	0	0	0	0	0	0	0	0	0	0	0	0	0	0	0	0	0	0	0	0	0	0	0	0	0	0	0	0	0	0	0
Otu0628	0	0	0	0	0	0	0	0	0	0	0	0	0.0228128	0.0114064	0	0	0	0	0.0114064	0.0114064	0	0	0	0	0	0	0	0	0	0	0	0	0	0	0	0	0	0	0	0	0	0	0	0	0	0	0	0	0
Otu0629	0	0	0	0	0	0	0	0	0	0	0	0	0	0	0	0	0	0	0.0342192	0	0	0	0	0	0	0	0	0	0	0	0	0	0	0	0	0	0.0114064	0	0	0	0	0	0	0	0.0114064	0	0	0	0.0114064
Otu0630	0	0	0	0	0	0	0	0	0	0	0	0	0	0	0	0	0	0	0.0114064	0	0	0	0	0	0	0	0	0	0	0	0	0	0	0	0	0	0.0114064	0	0	0	0	0	0	0	0	0	0	0	0.0114064
Otu0631	0	0	0	0	0	0	0.0228128	0	0	0	0	0	0	0	0	0	0	0	0	0	0	0	0	0	0.0114064	0	0	0	0	0	0.0114064	0.0114064	0	0	0	0	0.0114064	0.0114064	0	0	0	0	0	0	0	0	0	0	0
Otu0632	0	0	0	0	0	0	0	0	0	0	0	0	0	0	0	0	0	0	0	0	0	0	0	0	0	0	0	0	0	0	0	0	0	0	0	0	0	0	0	0	0	0	0	0	0	0	0	0	0
Otu0633	0	0	0	0	0	0	0	0	0	0	0	0	0	0	0	0	0	0	0	0	0	0	0	0	0	0	0	0	0	0	0	0	0	0	0	0	0	0	0	0	0	0	0	0	0	0	0	0	0.0342192
Otu0634	0	0	0	0	0	0	0	0	0.0114064	0	0.0228128	0	0	0	0	0	0	0	0	0	0	0	0	0	0.0114064	0	0	0	0	0	0	0	0	0	0	0	0	0	0	0	0	0	0	0	0	0	0	0	0
Otu0635	0.0342192	0.0228128	0	0	0	0	0.0114064	0.0114064	0	0	0	0	0	0	0	0	0	0	0	0	0	0	0	0	0	0	0	0	0	0	0	0	0	0	0	0	0	0	0	0	0	0	0	0	0	0	0	0	0
Otu0636	0	0	0	0	0	0	0	0	0	0	0	0	0	0	0	0	0	0	0	0	0	0	0	0	0	0.0342192	0.0456256	0	0	0	0	0.0114064	0	0	0	0	0	0	0	0	0	0	0	0	0	0	0	0	0
Otu0637	0	0	0	0	0	0.0228128	0	0	0	0	0	0	0	0	0	0	0	0	0	0	0	0	0.0228128	0	0	0	0	0	0	0.0114064	0	0	0	0.0228128	0	0	0	0	0	0	0	0.0114064	0	0	0	0	0	0	0
Otu0638	0	0	0	0	0	0	0	0	0	0	0	0	0	0	0	0	0	0	0	0	0	0	0	0	0	0	0	0	0	0	0	0	0	0	0	0	0	0	0	0	0	0	0	0	0	0	0	0	0
Otu0639	0.0342192	0.0228128	0	0	0	0	0.0342192	0	0	0	0	0	0	0	0	0	0	0	0	0	0	0	0	0	0	0	0	0	0	0	0	0	0	0	0	0	0	0	0	0	0	0	0	0	0	0	0	0	0
Otu0640	0	0	0	0	0	0.0114064	0	0	0	0	0	0	0.0114064	0	0	0	0	0	0	0.0114064	0	0	0.0114064	0	0	0	0	0	0	0	0	0	0	0	0	0	0.0342192	0	0	0	0	0	0	0	0	0	0	0	0
Otu0641	0	0	0	0	0	0	0	0	0	0	0	0	0.0342192	0.0228128	0	0	0	0	0.0114064	0.0342192	0	0	0	0	0	0	0	0	0	0	0	0	0	0	0	0	0	0	0	0	0	0	0	0.0114064	0	0	0	0	0
Otu0642	0.0228128	0	0	0	0	0	0.0228128	0.0342192	0	0	0	0	0	0	0	0	0	0	0	0	0	0	0	0	0	0	0	0	0	0	0	0	0	0	0	0	0	0	0	0	0	0	0	0	0	0	0	0	0
Otu0643	0	0	0	0	0	0	0	0	0	0	0	0	0	0	0	0	0	0	0	0	0	0	0	0	0.0228128	0	0	0	0	0	0.0114064	0	0.0114064	0	0	0	0	0	0	0	0	0	0	0	0	0	0	0	0
Otu0644	0	0	0	0	0	0	0	0	0	0	0	0	0	0	0	0	0	0	0	0	0	0	0	0	0	0	0	0	0	0	0	0	0	0	0	0	0	0	0	0	0	0	0	0	0	0	0	0	0
Otu0645	0	0	0	0	0	0	0	0	0	0	0	0	0	0	0	0	0	0	0	0	0.0228128	0.0228128	0	0	0	0	0	0	0	0	0	0	0	0	0	0	0.0114064	0.0114064	0.0114064	0	0	0.0114064	0	0.0114064	0	0	0	0	0
Otu0646	0.0114064	0.0228128	0.0114064	0	0	0	0	0.0114064	0	0	0	0	0	0	0	0.0114064	0	0	0	0	0	0	0	0	0	0	0	0	0	0	0	0	0	0	0	0	0	0	0.0228128	0	0	0	0	0.0114064	0	0	0	0	0
Otu0647	0	0	0	0	0	0	0	0	0	0	0	0	0	0	0	0	0	0	0	0	0	0	0	0	0	0	0	0	0	0	0.0114064	0	0	0	0	0	0	0	0	0	0	0	0	0	0	0	0	0	0
Otu0648	0	0	0	0	0	0.0342192	0	0	0	0	0	0	0	0	0	0	0	0	0	0	0	0	0.0114064	0.0114064	0	0	0	0	0	0.0114064	0	0	0	0	0.0114064	0	0	0	0	0	0	0.0114064	0	0	0.0114064	0	0	0	0
Otu0649	0	0	0	0.0114064	0	0	0	0	0	0	0	0	0	0.0114064	0	0	0	0	0	0.0114064	0	0	0	0	0	0	0	0	0	0	0	0	0	0	0	0	0	0	0.0114064	0	0	0	0	0	0	0.0114064	0	0	0
Otu0650	0	0	0	0	0	0	0	0	0	0	0	0	0	0	0	0	0	0	0.0114064	0	0	0	0	0	0	0	0	0	0	0	0	0	0	0	0	0	0	0	0.0114064	0	0	0	0	0.0228128	0	0	0	0	0
Otu0651	0.0114064	0.0228128	0	0	0	0	0.0114064	0.0228128	0	0	0	0	0	0	0	0	0	0	0	0	0	0	0	0	0	0	0	0	0	0	0	0	0	0	0	0	0	0	0	0	0	0	0	0	0	0	0	0	0
Otu0652	0	0	0	0	0	0	0	0	0	0	0	0	0	0	0	0	0	0	0	0	0	0	0	0	0	0	0	0	0	0	0	0	0	0	0	0	0	0	0	0	0	0	0	0	0	0	0	0	0
Otu0653	0	0	0	0	0	0	0	0	0	0	0	0	0	0	0.0114064	0	0	0	0.0114064	0.0114064	0	0	0	0	0	0	0	0	0	0	0	0	0	0	0	0	0.0228128	0	0.0114064	0	0	0	0	0.0114064	0	0.0114064	0	0	0
Otu0654	0	0	0	0	0	0	0	0	0	0	0	0	0	0	0	0	0	0	0.0114064	0	0	0	0	0	0	0	0	0	0	0	0	0	0	0	0	0	0.0114064	0.0228128	0	0	0	0	0.0228128	0.0228128	0	0	0	0	0.0114064
Otu0655	0	0	0	0	0	0	0	0	0.0114064	0	0	0	0	0	0	0	0	0	0	0	0	0	0	0	0	0	0	0	0	0	0	0	0	0	0	0	0	0	0	0	0	0	0	0	0	0	0	0	0
Otu0656	0	0	0	0	0	0	0	0	0	0	0	0	0	0	0	0	0	0	0	0	0	0	0	0	0	0	0	0	0	0	0	0	0	0	0	0	0.0114064	0	0.0228128	0	0	0	0.0228128	0.0456256	0	0	0	0	0
Otu0657	0	0	0	0	0	0	0	0	0	0	0	0	0	0	0	0	0	0	0	0	0	0	0.0114064	0.0228128	0	0	0	0	0	0	0	0	0	0	0	0	0	0	0	0	0	0.0684385	0	0	0	0	0	0	0
Otu0658	0	0	0	0	0	0	0	0	0	0	0	0	0.0114064	0	0	0	0	0	0.0114064	0	0	0	0	0	0.0114064	0	0	0	0	0	0	0	0	0	0	0	0	0	0	0.0114064	0	0	0	0	0	0	0	0	0.0228128
Otu0659	0	0	0	0	0	0	0	0	0	0	0	0	0.0228128	0	0.0114064	0	0	0	0.0114064	0	0.0570321	0	0	0	0	0	0	0	0	0	0	0	0	0	0	0	0	0	0	0	0	0	0	0	0	0	0	0	0
Otu0660	0	0	0	0	0	0	0	0	0	0	0	0	0	0	0	0	0	0	0	0	0	0	0	0	0	0	0	0	0	0	0.0114064	0.0114064	0	0	0	0	0.0228128	0.0114064	0	0	0	0	0.0114064	0.0114064	0	0	0	0	0
Otu0661	0	0.0342192	0	0	0	0	0.0114064	0.0228128	0	0	0	0	0	0	0	0	0	0	0	0	0	0	0	0	0	0	0	0	0	0	0	0	0	0	0	0	0	0	0	0	0	0	0	0	0	0	0	0	0
Otu0662	0	0	0	0	0	0	0	0	0	0	0	0.0114064	0	0	0	0	0	0.0114064	0	0	0	0	0	0	0	0	0	0.0114064	0	0	0.0114064	0	0.0114064	0	0.0114064	0	0	0	0	0	0	0	0	0	0	0	0	0	0
Otu0663	0	0	0	0	0	0	0	0	0	0	0	0	0	0	0	0	0.0114064	0	0	0	0	0	0.0228128	0	0	0	0	0	0	0	0	0	0	0	0	0	0	0	0	0	0	0	0	0	0	0	0	0.0228128	0
Otu0664	0	0	0	0	0	0	0	0	0	0	0	0	0	0	0	0	0	0	0	0.0114064	0	0	0	0	0	0	0	0	0	0	0	0	0	0	0	0	0.0114064	0	0	0	0	0	0.0114064	0	0	0	0	0	0
Otu0665	0	0	0	0	0.0228128	0.0228128	0	0	0	0	0	0	0	0	0	0	0	0	0	0	0	0	0	0	0	0	0	0	0	0	0	0	0	0	0	0	0	0	0	0	0	0	0	0	0	0	0	0	0
Otu0666	0	0	0	0	0	0	0	0	0	0	0	0	0	0	0	0.0114064	0.0228128	0	0.0114064	0	0	0	0	0	0	0	0	0	0	0	0.0114064	0	0	0	0	0	0	0	0	0	0	0	0	0.0114064	0	0	0	0.0228128	0
Otu0667	0	0	0	0	0	0	0	0	0	0	0	0	0	0	0	0	0	0	0.0114064	0.0114064	0	0	0	0	0	0	0	0	0	0	0	0	0	0	0	0	0	0	0	0	0.0114064	0	0.0114064	0	0	0	0	0	0.0228128
Otu0668	0	0	0	0	0	0	0	0	0	0	0	0	0	0	0	0	0	0	0.0114064	0	0	0	0	0	0	0	0	0	0	0	0	0	0	0	0	0	0	0.0114064	0	0	0	0	0	0.0228128	0	0	0	0	0
Otu0669	0	0	0	0	0	0	0.0114064	0	0	0	0	0	0	0	0	0	0	0	0.0114064	0.0114064	0	0	0	0	0	0	0	0	0	0	0	0	0	0	0	0	0	0	0	0	0	0	0.0228128	0	0	0	0	0	0
Otu0670	0	0	0	0	0	0	0	0	0	0	0	0	0.0342192	0.0114064	0.0114064	0	0	0	0.0114064	0.0342192	0	0	0	0	0	0	0	0	0	0	0	0	0	0	0	0	0	0	0	0	0	0	0	0	0	0	0	0	0
Otu0671	0	0	0	0	0	0	0	0	0	0	0	0	0	0	0	0	0	0	0	0.0114064	0	0	0	0	0	0	0	0	0	0	0	0	0	0	0	0	0	0.0114064	0	0	0	0	0	0	0	0	0	0	0.0456256
Otu0672	0.0114064	0	0	0	0	0	0	0	0.0114064	0	0	0	0	0	0	0	0	0	0	0	0	0	0	0	0	0	0	0	0	0	0	0	0	0	0	0	0	0	0	0	0	0	0	0	0	0	0	0	0
Otu0673	0	0	0	0	0	0	0	0	0	0	0	0	0.0114064	0.0114064	0.0114064	0	0	0	0	0.0114064	0	0	0	0	0	0	0	0	0	0	0	0	0	0	0	0	0	0	0	0	0	0	0	0	0	0	0	0	0
Otu0674	0	0	0	0	0	0	0	0	0	0	0	0	0	0	0	0	0	0	0	0	0.0570321	0.0456256	0	0	0	0	0	0	0	0	0	0	0	0	0	0	0	0	0	0	0	0	0	0	0	0	0	0	0
Otu0675	0	0	0	0	0	0	0.0684385	0.0228128	0	0	0	0	0	0	0	0	0	0	0	0	0	0	0	0	0	0	0	0	0	0	0	0	0	0	0	0	0	0	0	0	0	0	0	0	0	0	0	0	0
Otu0676	0.0114064	0.0228128	0	0	0	0	0	0.0114064	0	0	0	0	0	0	0	0	0	0	0	0	0	0	0	0	0	0	0	0	0	0	0	0	0	0	0	0	0	0	0	0	0	0	0	0	0	0	0	0	0
Otu0677	0	0	0	0	0	0	0	0	0	0	0	0	0	0	0	0	0	0	0	0.0114064	0	0	0	0	0	0	0	0	0	0	0	0	0	0	0	0	0	0	0	0	0	0	0	0.0114064	0	0	0	0	0
Otu0678	0.0114064	0.0114064	0.0114064	0	0	0	0	0	0	0	0	0	0	0	0	0	0	0	0	0	0	0	0	0	0	0	0	0	0	0	0	0	0	0	0	0	0	0	0	0	0	0	0	0	0	0	0	0	0
Otu0679	0	0	0	0	0	0	0.0342192	0	0	0	0	0	0	0	0	0	0	0	0.0114064	0	0	0	0	0	0	0	0	0	0	0	0	0	0	0	0	0	0.0114064	0	0	0	0	0	0	0.0114064	0	0	0	0	0
Otu0680	0	0.0342192	0	0	0	0	0.0114064	0	0	0	0	0	0	0	0	0	0	0	0	0	0	0	0	0	0	0	0	0	0	0	0	0	0	0	0	0	0	0	0	0	0	0	0	0	0	0	0	0	0
Otu0681	0	0	0	0	0	0	0	0	0	0	0	0	0	0	0	0	0	0	0	0	0	0	0	0	0	0	0	0	0	0	0	0	0	0	0	0	0.0114064	0.0114064	0.0114064	0	0	0	0.0228128	0.0228128	0	0.0114064	0	0	0
Otu0682	0	0	0	0	0	0	0	0	0	0	0	0	0	0	0	0.0342192	0	0	0	0	0	0	0	0	0	0	0	0	0	0	0	0	0	0	0	0	0.0114064	0	0.0114064	0	0	0	0	0	0	0	0	0	0.0114064
Otu0683	0.0228128	0	0	0	0	0	0	0	0	0	0	0	0	0	0	0	0	0	0	0	0	0	0	0	0	0	0	0	0	0	0	0	0	0	0	0	0	0	0	0	0	0	0	0	0	0	0	0	0
Otu0684	0	0	0	0	0	0	0	0	0	0	0	0	0	0	0	0	0	0	0	0	0	0	0.0342192	0.0570321	0	0	0	0	0	0	0	0	0	0	0	0	0	0	0	0	0	0	0	0	0	0	0	0	0
Otu0685	0	0	0	0	0	0	0	0	0	0	0	0	0.0114064	0	0	0	0	0	0.0228128	0.0456256	0	0.0114064	0	0	0	0	0	0	0	0	0	0	0	0	0	0	0	0	0	0	0	0	0	0	0	0	0	0	0
Otu0686	0	0	0	0	0	0	0	0	0	0	0	0	0.0114064	0	0	0	0	0	0.0228128	0.0114064	0	0	0	0	0	0	0	0	0	0	0	0	0	0	0	0	0	0	0	0	0	0	0	0	0	0	0	0	0
Otu0687	0	0.0114064	0	0	0	0	0	0.0114064	0	0	0	0	0	0	0	0	0	0	0	0	0	0	0	0	0	0	0	0	0	0	0	0	0	0	0	0	0	0	0	0	0	0	0	0	0	0	0	0	0
Otu0688	0	0	0	0	0	0	0	0	0	0	0	0	0	0	0	0	0	0	0	0	0	0	0	0	0	0	0	0	0	0	0	0	0	0	0	0	0	0	0	0	0	0	0	0	0	0	0	0	0
Otu0689	0.0114064	0	0	0	0	0	0.0114064	0	0	0	0	0	0	0.0114064	0	0	0	0	0	0	0	0	0	0	0	0	0	0	0	0	0	0	0	0	0	0	0	0	0.0114064	0.0114064	0	0	0	0	0	0	0	0	0.0114064
Otu0690	0.0114064	0.0114064	0	0	0	0	0.0114064	0	0	0	0	0	0	0	0	0	0	0	0	0	0	0	0	0	0.0114064	0	0	0	0	0	0.0114064	0	0	0	0	0	0.0114064	0	0	0	0	0	0	0	0	0	0	0	0
Otu0691	0.0114064	0	0	0	0	0	0	0	0	0	0	0	0	0	0	0	0	0	0.0114064	0.0114064	0	0	0.0114064	0	0	0	0	0	0	0	0	0	0	0	0	0	0.0114064	0	0	0	0	0	0.0114064	0	0	0	0	0	0
Otu0692	0	0	0	0	0	0	0	0	0	0	0	0	0	0	0	0	0	0	0	0	0.0114064	0	0.0114064	0	0	0	0	0	0	0	0	0	0	0	0	0	0	0	0	0	0	0	0	0	0.0114064	0	0	0	0
Otu0693	0	0	0	0	0	0	0	0	0	0	0	0	0	0	0	0	0	0	0	0	0	0	0	0	0	0	0	0	0	0	0	0	0	0	0	0	0	0	0	0	0	0	0	0	0	0	0	0	0
Otu0694	0.0114064	0.0114064	0.0114064	0	0	0	0	0.0114064	0	0.0114064	0	0	0	0	0	0	0	0	0	0	0	0	0	0	0	0	0	0	0	0	0	0	0	0	0	0	0	0	0	0	0	0	0	0	0	0	0	0	0
Otu0695	0	0	0	0	0	0	0	0	0	0	0	0	0	0	0	0	0	0	0	0	0	0	0	0	0.0228128	0.0114064	0	0	0	0	0.0114064	0.0114064	0	0	0	0	0	0	0	0	0	0	0	0	0	0	0	0	0
Otu0696	0	0	0	0	0	0	0	0	0	0	0	0	0	0	0	0	0	0	0.0114064	0.0114064	0	0	0	0	0	0	0	0	0	0	0	0	0	0	0	0	0	0.0114064	0	0.0228128	0	0	0	0.0114064	0	0.0114064	0	0	0
Otu0697	0	0	0	0	0	0	0	0	0	0	0	0	0	0	0	0	0	0	0	0	0	0	0	0	0	0	0	0	0	0	0	0	0	0	0	0	0	0	0	0	0	0	0	0	0	0	0	0	0
Otu0698	0	0	0	0	0	0	0	0	0	0	0	0	0.0114064	0	0.0342192	0.0114064	0	0.0114064	0	0	0	0	0	0	0	0	0	0	0	0	0	0	0	0	0	0	0	0	0	0	0	0	0	0	0	0	0	0	0
Otu0699	0	0	0	0	0	0	0	0	0	0	0	0	0	0	0	0	0	0	0	0	0	0.0114064	0.0114064	0	0	0	0	0	0	0	0	0	0	0	0	0	0	0	0	0	0	0	0	0	0	0.0114064	0	0	0.0228128
Otu0700	0	0	0	0	0	0	0	0	0	0	0	0	0.0228128	0	0.0114064	0	0	0	0	0.0114064	0	0	0	0	0	0	0	0	0	0	0	0	0	0	0	0	0	0	0	0	0	0	0	0	0	0	0	0	0.0114064
Otu0701	0	0	0	0	0	0	0	0	0	0	0	0	0.0228128	0.0228128	0.0114064	0	0	0	0	0.0114064	0	0	0	0	0.0114064	0.0114064	0	0	0	0	0	0	0	0	0	0	0	0	0	0	0	0	0	0	0	0	0	0	0
Otu0702	0.0228128	0.0114064	0	0	0	0	0	0.0228128	0	0	0	0	0	0	0	0	0	0	0	0	0	0	0	0	0	0	0	0	0	0	0	0	0	0	0	0	0	0	0	0	0	0	0	0	0	0	0	0	0
Otu0703	0	0	0	0	0	0	0	0	0	0	0	0	0	0	0	0	0.0456256	0.0114064	0	0	0	0	0	0	0	0	0	0	0	0	0	0	0	0	0	0	0	0	0	0	0	0	0	0	0.0114064	0.0114064	0	0.0114064	0
Otu0704	0	0	0	0	0	0	0	0	0	0	0	0	0	0	0	0	0	0	0	0	0	0.0228128	0.0114064	0.0114064	0	0	0	0	0	0	0	0	0	0	0	0	0	0.0114064	0	0.0114064	0	0	0	0	0.0114064	0	0	0	0
Otu0705	0	0.0114064	0	0	0	0	0	0	0.0228128	0.0114064	0.0114064	0	0	0	0	0	0	0	0	0	0	0	0	0	0	0	0	0	0	0	0	0	0	0	0	0	0	0	0	0	0	0	0	0	0	0	0	0	0
Otu0706	0	0	0	0	0	0	0	0	0	0	0	0	0	0	0	0	0	0	0	0	0	0	0	0	0	0	0	0	0	0	0	0	0	0	0	0	0	0	0	0	0	0	0	0	0	0	0	0	0
Otu0707	0	0	0	0	0	0	0	0	0	0	0	0	0	0	0	0	0	0	0	0	0	0	0	0	0	0	0	0	0	0	0	0	0	0	0	0	0	0.0228128	0	0	0	0	0	0.0228128	0.0114064	0	0	0	0
Otu0708	0	0	0	0	0	0	0	0	0	0	0	0	0	0	0	0	0	0	0	0	0	0	0	0	0	0	0	0	0	0	0	0	0	0	0	0	0	0	0	0	0	0	0	0	0	0	0	0	0
Otu0709	0	0	0	0	0	0	0	0	0	0	0	0	0	0	0	0	0	0	0	0	0	0	0	0	0	0	0	0	0	0	0	0	0	0	0	0	0	0	0	0	0	0	0	0	0	0	0	0	0
Otu0710	0	0	0	0	0	0	0	0	0	0	0	0	0.0114064	0	0	0	0	0	0	0	0	0	0	0	0	0	0	0	0	0	0	0	0	0	0	0	0	0	0	0	0	0	0.0114064	0.0228128	0	0	0	0	0
Otu0711	0.0114064	0	0	0	0	0	0	0	0	0	0	0	0	0	0	0	0	0	0	0	0	0	0	0	0	0	0	0	0	0	0	0	0	0	0	0	0	0	0	0	0	0	0	0	0.0114064	0	0	0	0
Otu0712	0	0	0	0	0	0	0.0114064	0	0	0	0	0	0	0	0	0	0	0	0.0114064	0	0	0	0	0	0	0	0	0	0	0	0	0	0	0	0	0	0	0	0	0	0	0	0	0	0	0	0	0	0
Otu0713	0	0	0	0	0	0	0	0	0	0	0	0	0	0	0	0	0	0	0	0	0	0	0	0	0.0114064	0.0114064	0	0	0	0	0.0114064	0	0	0	0	0	0	0	0	0	0	0	0	0	0	0	0	0	0
Otu0714	0	0	0	0	0	0	0	0	0	0	0	0	0.0228128	0	0.0114064	0	0	0	0.0114064	0	0	0	0	0	0	0	0	0	0	0	0	0	0	0	0	0	0	0	0	0	0	0	0	0	0	0	0	0	0.0114064
Otu0715	0	0	0	0	0	0	0	0	0	0	0	0	0	0	0	0	0	0	0	0	0	0	0	0	0	0	0	0	0	0	0	0	0	0	0	0	0	0.0114064	0	0	0	0	0	0	0	0	0	0	0
Otu0716	0	0	0	0	0	0	0.0114064	0	0.0114064	0	0	0	0	0	0	0	0	0	0	0	0	0	0	0	0	0	0	0	0	0	0	0	0	0	0	0	0	0	0	0	0	0	0	0	0	0	0	0	0
Otu0717	0	0	0	0	0	0	0	0	0	0	0	0	0.0114064	0	0	0	0	0	0	0	0	0	0	0	0	0	0	0	0	0	0	0	0	0	0	0	0	0.0114064	0	0.0228128	0	0	0	0	0	0	0	0	0
Otu0718	0	0	0	0	0	0	0	0	0	0	0	0	0	0	0	0	0	0	0	0	0	0	0	0	0	0	0	0	0	0	0	0	0	0	0	0	0	0	0	0	0	0	0	0	0	0	0	0	0
Otu0719	0	0	0	0	0	0	0	0	0	0	0	0	0.0114064	0	0	0	0	0	0	0	0	0	0	0	0	0	0	0	0	0	0	0	0	0.0114064	0	0	0	0	0	0	0	0	0	0	0.0114064	0	0	0	0.0114064
Otu0720	0	0	0.0114064	0	0	0	0	0	0	0	0	0	0	0	0	0	0	0	0	0	0	0	0	0	0.0114064	0	0	0	0	0	0.0114064	0.0114064	0	0	0	0	0	0.0114064	0	0	0	0	0	0	0	0	0	0	0
Otu0721	0	0	0	0	0	0	0	0	0	0	0	0	0	0	0	0	0	0	0	0	0	0	0	0	0	0	0	0	0	0	0.0342192	0	0	0	0	0	0	0	0	0	0	0	0	0	0	0	0	0	0
Otu0722	0	0	0	0	0	0	0	0	0	0	0	0	0	0	0	0	0	0	0	0	0	0	0	0.0114064	0	0	0	0	0	0	0	0	0	0	0	0	0	0	0	0	0	0	0	0	0	0	0	0	0
Otu0723	0	0	0	0	0	0	0	0	0	0	0	0	0	0	0	0	0	0	0	0	0	0	0	0	0	0	0	0	0	0	0	0	0	0	0	0	0	0	0	0	0	0	0	0	0	0	0	0	0.0342192
Otu0724	0	0	0	0	0	0	0	0	0	0	0	0	0	0	0	0	0	0	0	0	0	0	0	0	0	0	0.0342192	0	0	0	0.0228128	0.0114064	0	0.0114064	0	0	0	0	0	0	0	0	0	0	0	0	0	0	0
Otu0725	0	0	0	0	0	0	0	0	0	0	0	0	0	0	0	0	0	0	0	0	0	0	0	0	0	0	0	0	0	0	0	0	0	0	0	0	0	0	0	0	0	0	0	0	0	0	0	0	0
Otu0726	0	0	0	0	0	0	0	0	0	0	0	0	0	0	0	0	0	0	0	0.0114064	0	0.0114064	0	0	0	0	0	0	0	0	0	0	0	0	0	0	0	0	0	0	0	0	0	0	0	0	0	0	0
Otu0727	0	0	0	0	0	0	0	0	0	0	0	0	0	0	0	0	0	0	0	0	0	0	0	0	0.0228128	0.0114064	0	0	0	0	0	0	0	0	0.0114064	0	0.0114064	0	0	0	0	0	0	0	0	0	0	0	0
Otu0728	0	0	0	0	0	0	0	0	0	0	0	0	0	0	0	0	0	0	0	0	0	0	0	0	0	0	0	0	0	0	0	0	0	0	0	0	0	0	0	0	0	0	0	0	0	0	0	0	0.0342192
Otu0729	0.0114064	0	0	0	0	0	0.0114064	0	0	0	0	0	0.0114064	0.0114064	0	0	0	0	0	0	0	0	0	0	0	0	0	0	0	0	0	0	0	0	0	0	0	0	0	0	0	0	0	0.0114064	0	0	0	0	0.0114064
Otu0730	0	0	0.0114064	0	0	0	0.0114064	0	0	0	0	0	0	0	0	0	0	0	0	0	0	0	0	0	0	0	0	0	0	0	0	0	0	0	0	0	0	0	0	0	0	0	0	0	0	0	0	0	0
Otu0731	0	0	0	0	0	0	0	0	0	0	0	0	0	0	0	0	0.0114064	0	0	0	0	0	0	0	0	0.0114064	0	0	0	0	0	0	0	0	0.0114064	0.0114064	0	0	0	0.0228128	0	0	0.0114064	0	0	0	0	0	0
Otu0732	0	0	0	0	0	0	0	0	0	0	0	0	0	0	0	0	0	0	0	0	0	0	0	0	0	0	0	0	0.0342192	0.0228128	0	0	0	0	0	0	0.0114064	0	0	0	0	0	0	0	0	0	0	0	0
Otu0733	0	0	0	0	0	0	0	0	0	0	0	0	0	0	0	0	0	0	0.0114064	0.0114064	0.0114064	0	0	0	0	0	0	0	0	0	0	0	0	0	0	0	0	0	0	0	0	0	0	0	0.0114064	0	0	0	0
Otu0734	0	0	0	0	0	0	0	0	0	0	0	0	0.0114064	0	0	0	0	0	0	0	0	0	0	0	0	0	0	0	0	0	0	0	0	0	0	0	0	0	0	0	0	0	0	0	0	0	0	0	0
Otu0735	0	0	0	0	0	0	0	0	0	0	0	0	0	0	0	0	0	0	0	0	0	0	0	0	0	0	0	0	0	0	0	0	0	0	0	0	0.0114064	0	0	0	0	0.0570321	0	0	0	0	0	0	0
Otu0736	0	0	0	0	0	0	0	0	0	0	0	0	0	0	0.0114064	0	0	0	0	0	0	0	0	0	0	0	0	0	0	0	0	0	0	0	0	0	0.0114064	0.0114064	0	0	0	0	0.0114064	0.0114064	0	0	0	0	0.0114064
Otu0737	0.0114064	0	0	0	0	0	0	0	0	0	0	0	0	0	0.0114064	0	0	0	0.0114064	0	0	0	0	0	0	0	0	0	0	0	0	0	0	0	0	0	0	0.0114064	0	0	0	0	0	0	0	0	0	0	0.0114064
Otu0738	0	0	0	0	0	0	0	0	0	0	0	0	0	0.0114064	0	0	0	0	0	0	0.0114064	0.0114064	0	0	0	0	0	0	0	0	0	0	0	0	0	0	0.0114064	0	0	0	0	0	0.0228128	0	0	0	0	0	0.0114064
Otu0739	0	0	0	0	0	0	0	0	0	0	0	0	0	0.0228128	0.0114064	0	0	0	0	0.0114064	0	0	0	0	0	0.0114064	0	0	0	0	0.0114064	0	0	0	0	0	0	0	0	0	0	0	0	0	0	0	0	0	0
Otu0740	0.0342192	0	0	0	0	0	0	0	0	0	0	0	0.0228128	0	0	0	0	0	0	0	0	0	0	0	0	0	0	0	0	0	0	0	0	0	0	0	0	0	0	0	0	0	0	0	0	0	0	0	0
Otu0741	0	0	0	0	0	0	0	0	0	0	0	0	0	0	0	0	0	0	0	0	0	0.0228128	0.0114064	0	0	0	0	0	0	0	0	0	0	0	0	0	0	0	0	0	0	0.0228128	0	0	0	0.0114064	0	0	0
Otu0742	0.0114064	0.0114064	0	0	0	0	0.0228128	0	0	0	0	0	0	0.0114064	0	0	0	0	0	0	0	0	0	0	0	0	0	0	0	0	0	0	0	0	0	0	0	0	0	0	0	0	0	0.0228128	0	0	0	0	0
Otu0743	0	0	0	0	0	0	0	0	0	0	0	0	0	0	0	0	0	0	0	0	0	0	0	0	0.0342192	0	0	0	0	0	0.0114064	0	0	0	0	0	0.0114064	0	0	0	0	0	0.0114064	0.0114064	0	0	0	0	0
Otu0744	0.0342192	0	0.0228128	0	0	0	0	0	0.0114064	0	0	0	0	0	0	0	0	0	0	0	0	0	0	0	0	0	0	0	0	0	0	0	0	0	0	0	0	0	0	0	0	0	0	0	0	0	0	0	0
Otu0745	0	0	0	0	0	0	0	0.0114064	0	0	0	0	0	0	0	0	0	0	0	0	0	0	0	0	0	0	0	0	0	0	0	0	0	0	0	0	0	0	0	0	0	0	0	0	0	0	0	0	0
Otu0746	0	0	0	0	0	0	0	0	0	0	0	0	0	0.0114064	0	0	0	0	0	0.0114064	0	0	0	0	0	0	0	0	0	0	0	0	0	0	0	0	0	0	0	0	0	0	0	0	0	0	0	0	0
Otu0747	0	0	0	0	0	0	0	0	0	0	0	0	0	0	0	0	0	0	0	0	0	0	0	0	0	0	0	0	0	0	0	0	0	0	0	0	0	0	0	0	0	0	0	0	0	0	0	0	0
Otu0748	0	0	0	0	0	0.0114064	0	0	0	0.0114064	0.0114064	0	0	0	0	0	0	0	0	0	0	0	0	0	0	0	0	0	0	0	0	0	0	0	0	0	0	0	0	0	0	0	0	0	0	0	0	0	0
Otu0749	0	0	0	0	0	0	0	0	0	0	0	0	0	0	0	0	0	0	0	0	0	0	0	0	0	0.0114064	0	0	0	0	0	0	0	0	0	0	0.0114064	0.0114064	0	0	0	0	0.0114064	0	0	0.0114064	0	0	0
Otu0750	0	0	0	0	0	0	0	0	0	0	0	0	0.0228128	0	0	0	0	0	0	0	0.0114064	0	0	0	0	0	0	0	0	0.0114064	0	0	0	0	0	0	0	0	0.0114064	0	0	0	0	0	0	0	0	0	0.0114064
Otu0751	0	0	0	0	0	0	0.0114064	0	0	0	0	0	0	0	0	0	0	0	0	0	0	0	0	0	0	0	0	0	0	0	0	0	0	0	0	0	0	0	0	0	0	0	0	0	0	0	0	0	0
Otu0752	0	0	0	0	0	0	0	0	0	0	0	0	0.0114064	0	0	0	0	0	0	0	0	0	0	0	0	0	0	0	0	0	0	0	0	0	0	0	0	0	0	0	0	0	0	0	0	0	0	0	0
Otu0753	0.0342192	0	0	0	0	0	0.0228128	0	0	0	0	0	0	0	0	0	0	0	0	0	0	0	0	0	0	0	0	0	0	0	0	0	0	0	0	0	0	0	0	0	0	0	0	0	0	0	0	0	0
Otu0754	0	0.0114064	0	0	0	0	0	0	0	0	0	0	0	0	0	0	0	0	0	0	0	0	0	0	0	0	0	0	0	0	0	0	0	0	0	0	0	0	0	0	0	0	0	0	0	0	0	0	0
Otu0755	0	0	0	0	0	0	0	0	0	0	0	0	0	0	0	0	0	0	0	0	0	0	0	0	0	0	0	0	0	0	0	0	0	0	0	0	0	0	0	0	0	0	0	0	0.0114064	0.0228128	0.0342192	0	0
Otu0756	0	0	0	0	0	0	0	0	0	0	0	0	0	0	0	0	0	0	0	0.0228128	0	0	0	0	0	0	0	0	0	0	0	0	0	0	0	0	0	0	0	0	0	0	0.0114064	0	0	0	0	0	0.0114064
Otu0757	0.0228128	0	0	0	0	0	0	0	0	0	0	0	0	0.0114064	0	0	0	0	0	0.0114064	0	0	0	0	0	0	0	0	0	0	0	0	0	0	0	0	0	0	0	0	0	0	0	0	0	0	0	0	0
Otu0758	0	0	0	0	0	0	0	0	0	0	0	0	0	0	0	0	0	0	0	0	0	0	0	0	0	0	0	0	0	0	0	0	0	0	0	0	0.0228128	0	0	0	0	0	0	0.0114064	0	0	0.0228128	0.0114064	0
Otu0759	0	0	0	0	0	0	0	0	0	0	0	0	0.0114064	0	0	0	0	0	0	0	0	0	0	0	0	0	0	0	0	0	0	0	0	0	0	0	0.0114064	0	0	0	0	0	0	0	0	0	0	0	0.0342192
Otu0760	0	0	0	0	0	0	0	0	0	0	0	0	0	0	0	0	0	0	0	0	0	0	0	0	0	0	0	0	0	0	0	0	0	0	0	0	0	0	0	0	0	0	0	0	0	0	0	0	0
Otu0761	0	0	0	0	0	0	0	0	0	0	0	0	0	0	0	0	0	0	0	0	0	0	0	0	0	0	0	0	0	0	0	0	0	0	0	0	0	0	0	0	0	0	0	0	0	0	0	0	0
Otu0762	0	0	0	0	0	0	0	0.0114064	0	0	0	0	0	0	0	0	0	0	0	0	0	0	0	0	0	0.0114064	0	0	0	0	0	0.0114064	0	0	0	0	0	0	0	0	0	0	0	0	0	0	0	0	0
Otu0763	0	0	0	0	0	0	0	0	0	0	0	0	0	0	0	0	0	0	0	0	0	0	0	0	0	0	0	0	0	0	0	0	0	0	0	0	0.0114064	0.0114064	0	0	0	0	0.0114064	0	0	0	0	0	0
Otu0764	0.0114064	0.0228128	0	0	0	0	0	0	0	0	0	0	0	0	0	0	0	0	0	0	0	0	0	0	0	0	0	0	0	0	0	0	0	0	0	0	0	0	0	0	0	0	0	0	0	0	0	0	0
Otu0765	0	0	0	0	0	0.0342192	0.0114064	0	0	0	0	0	0	0	0	0	0	0	0	0	0	0	0	0	0	0	0	0	0	0	0	0	0	0	0	0	0	0	0	0	0	0	0	0	0	0	0	0	0
Otu0766	0	0	0	0	0	0	0	0	0	0	0	0	0	0	0	0	0	0	0	0	0	0	0	0	0	0	0	0	0	0	0	0	0	0	0	0	0	0	0	0	0	0	0	0	0	0	0	0	0
Otu0767	0	0	0	0	0	0	0	0.0114064	0	0	0	0	0	0	0	0	0	0	0	0	0	0	0	0	0	0	0	0	0	0	0	0	0	0	0	0	0	0	0	0	0	0	0	0	0	0	0	0	0
Otu0768	0	0	0	0	0	0	0	0	0	0	0	0	0.0114064	0	0	0	0	0	0	0.0114064	0	0	0	0	0	0	0	0	0	0	0.0114064	0.0114064	0	0	0	0	0	0	0	0	0	0	0	0	0	0	0	0	0
Otu0769	0	0	0	0	0	0	0	0	0	0	0	0	0.0114064	0	0	0	0	0	0	0	0	0	0	0	0	0	0	0	0	0	0	0	0	0	0	0	0	0	0	0	0	0	0	0	0	0	0	0	0.0114064
Otu0770	0	0	0	0	0	0	0	0	0	0	0	0	0	0	0	0	0	0	0.0114064	0.0114064	0	0	0	0	0	0	0	0	0	0	0	0	0	0	0	0	0	0	0	0	0	0	0.0114064	0.0114064	0.0114064	0.0114064	0	0	0
Otu0771	0	0	0	0	0	0	0	0	0	0	0	0	0.0114064	0	0	0	0	0	0	0	0	0	0	0	0	0	0	0	0	0	0	0	0	0	0	0	0	0	0	0.0114064	0	0	0	0.0114064	0	0	0	0	0.0114064
Otu0772	0	0	0	0	0	0.0114064	0	0	0	0	0	0	0	0	0	0	0	0	0	0	0	0	0.0228128	0.0114064	0	0	0	0	0	0	0	0	0	0	0	0	0	0	0	0	0	0.0114064	0	0	0	0	0	0	0
Otu0773	0	0	0	0	0	0	0	0	0	0	0	0	0.0114064	0.0114064	0.0114064	0.0114064	0	0	0	0	0	0	0	0	0	0	0	0	0	0	0	0	0	0	0	0	0	0	0	0	0	0	0	0	0	0	0	0	0
Otu0774	0	0	0	0	0	0	0	0	0	0	0	0	0	0	0	0	0	0	0	0.0342192	0	0	0	0	0	0	0	0	0	0	0	0	0	0	0	0	0	0	0	0	0	0	0	0	0	0	0	0	0.0114064
Otu0775	0	0	0	0	0	0	0	0	0	0	0	0	0	0	0	0	0	0	0	0	0	0	0	0	0	0	0	0	0	0	0	0	0	0	0	0	0	0	0	0	0	0	0	0	0	0	0	0	0
Otu0776	0	0.0228128	0	0	0	0	0	0.0114064	0	0	0	0	0	0	0	0	0	0	0	0	0	0	0	0	0	0	0	0	0	0	0	0	0	0	0	0	0	0	0	0	0	0	0	0	0	0	0	0	0
Otu0777	0	0	0	0	0	0	0	0	0	0	0	0	0	0	0	0	0	0	0	0.0114064	0	0	0	0	0	0	0	0	0	0	0	0	0	0	0	0	0	0	0	0	0	0.0114064	0	0	0	0	0	0	0
Otu0778	0	0	0	0	0	0	0	0	0	0	0	0	0	0	0.0114064	0	0	0	0	0	0	0	0	0	0	0	0	0	0	0	0	0	0	0	0	0	0	0	0	0	0	0	0	0	0	0	0	0	0.0456256
Otu0779	0	0	0	0	0	0	0	0	0	0	0	0	0	0	0	0	0	0	0	0	0	0	0	0	0	0	0	0	0	0	0	0	0	0	0	0	0	0	0	0	0	0	0	0	0	0	0	0	0
Otu0780	0	0	0	0	0	0	0	0	0	0	0	0	0	0	0	0	0	0	0	0	0	0	0	0	0	0	0.0114064	0.0114064	0.0114064	0	0	0	0	0.0114064	0	0	0	0	0	0	0	0	0	0	0	0	0.0114064	0	0
Otu0781	0	0	0	0	0	0	0	0	0	0	0	0	0	0	0	0	0	0	0	0	0	0	0	0	0	0	0	0	0	0	0	0	0	0	0	0	0	0	0	0	0	0	0	0	0	0	0	0	0
Otu0782	0	0	0	0	0	0	0	0	0	0	0	0	0.0114064	0	0	0	0	0	0	0	0	0	0	0	0	0	0	0	0	0	0	0	0	0	0	0	0	0	0	0	0	0	0	0	0	0	0	0	0.0114064
Otu0783	0	0.0114064	0	0	0	0	0	0	0	0	0	0	0	0	0	0	0	0	0	0	0	0	0	0	0	0.0114064	0	0	0	0	0.0114064	0	0	0	0.0114064	0	0	0	0	0	0	0	0	0	0	0	0	0	0
Otu0784	0	0	0	0	0	0	0	0	0	0	0	0	0	0	0	0	0	0	0.0114064	0	0	0	0	0	0	0	0	0	0	0	0	0	0	0	0	0	0	0	0	0	0	0	0	0	0	0	0	0	0
Otu0785	0	0	0	0	0	0	0	0	0	0	0	0	0	0	0	0	0	0	0	0	0	0	0	0	0	0	0	0	0	0	0	0	0	0	0	0	0	0	0	0	0	0	0	0	0	0	0	0	0
Otu0786	0.0114064	0	0	0	0	0	0.0114064	0.0228128	0	0	0	0	0	0	0	0	0	0	0	0	0	0	0	0	0	0	0	0	0	0	0	0.0114064	0	0	0	0	0	0	0	0	0	0	0	0	0	0	0	0	0
Otu0787	0	0	0	0	0	0	0	0	0	0	0	0	0	0	0	0	0	0	0	0	0	0	0	0	0.0114064	0	0	0	0	0	0.0228128	0.0342192	0	0	0	0	0	0	0	0	0	0	0	0	0	0	0	0	0
Otu0788	0	0	0	0	0	0	0	0	0	0	0	0	0	0	0	0	0	0	0	0	0	0	0	0	0	0	0	0	0	0	0	0	0	0	0	0	0	0	0.0114064	0.0114064	0	0	0	0	0	0.0228128	0	0.0228128	0
Otu0789	0	0	0	0	0.0342192	0.0114064	0	0	0	0	0	0	0	0	0	0	0	0	0	0	0	0	0	0	0	0	0	0	0	0	0	0	0	0	0	0	0	0	0	0	0	0	0	0	0	0	0	0	0
Otu0790	0	0	0	0	0	0	0	0	0	0	0	0	0	0	0	0	0	0	0	0	0	0	0	0	0	0	0	0	0	0	0	0.0114064	0	0	0	0	0	0	0	0	0	0	0	0	0	0	0	0	0
Otu0791	0	0	0	0	0	0	0	0	0	0	0	0	0	0	0	0	0	0	0	0.0114064	0	0.0228128	0.0114064	0.0228128	0	0	0	0	0	0	0	0	0	0	0	0	0	0	0	0	0	0	0	0	0	0	0	0	0
Otu0792	0	0	0	0	0	0	0	0	0	0	0	0	0.0114064	0	0.0114064	0	0	0	0	0	0	0	0	0	0	0	0	0	0	0	0	0	0	0	0	0	0	0	0	0	0	0	0	0	0	0.0114064	0	0	0
Otu0793	0	0	0	0	0	0	0	0	0	0	0	0	0	0	0	0	0	0	0	0	0	0	0	0	0	0	0	0	0	0	0	0	0	0	0	0	0	0	0	0	0	0	0	0	0	0	0	0	0
Otu0794	0	0	0	0	0	0	0	0	0	0	0	0	0	0	0	0	0	0	0	0	0	0	0	0	0	0	0	0	0	0	0	0	0	0	0	0	0	0	0	0	0	0	0	0	0	0	0	0	0
Otu0795	0	0	0	0	0	0	0	0	0	0	0	0	0.0228128	0.0114064	0	0	0	0	0.0114064	0	0	0	0	0	0	0	0	0	0	0	0	0	0	0	0	0	0	0	0	0	0	0	0	0	0	0	0	0	0
Otu0796	0.0114064	0	0	0	0	0	0	0	0	0	0	0	0	0	0	0	0	0	0	0	0	0	0	0	0	0	0	0	0	0	0	0	0	0	0	0	0	0	0	0	0	0	0	0	0	0	0	0	0
Otu0797	0	0	0	0	0	0	0	0	0	0	0	0	0	0	0	0	0	0	0	0	0	0	0	0	0	0	0	0	0	0	0	0	0	0	0	0	0	0	0	0	0	0	0	0	0	0	0	0	0
Otu0798	0	0	0	0	0	0	0	0	0	0	0	0	0	0	0	0	0	0	0	0	0	0	0	0	0	0.0228128	0	0	0	0	0.0228128	0	0	0	0	0	0	0	0	0	0	0	0	0	0	0	0	0	0
Otu0799	0	0	0	0	0	0	0	0	0	0	0	0	0	0	0	0	0	0	0.0228128	0	0	0	0	0	0	0	0	0	0	0	0	0	0	0	0	0	0	0	0	0	0	0	0	0	0	0	0	0	0
Otu0800	0	0	0	0	0	0	0.0114064	0	0	0	0	0	0	0	0	0	0.0114064	0	0.0114064	0	0	0	0	0	0	0	0	0	0	0	0	0	0	0	0	0	0	0	0	0	0	0	0	0	0	0	0	0.0114064	0
Otu0801	0	0	0	0	0	0	0	0	0	0	0	0	0	0	0	0	0	0	0	0	0	0	0	0	0	0	0	0	0	0	0	0	0	0	0	0	0	0	0	0	0	0	0	0	0	0	0	0	0
Otu0802	0	0	0	0	0	0	0	0	0	0	0	0	0	0	0	0	0.0228128	0	0	0	0.0228128	0	0	0	0	0	0	0	0	0	0	0	0	0	0	0	0	0	0	0	0	0	0	0	0	0	0.0114064	0	0
Otu0803	0	0	0	0	0	0	0	0	0	0	0	0	0	0	0	0	0	0	0	0.0114064	0	0	0	0	0	0	0	0	0	0	0	0	0	0	0	0	0	0.0228128	0	0	0	0	0.0114064	0	0	0	0	0	0.0114064
Otu0804	0	0	0	0	0	0	0	0	0	0	0	0	0	0	0.0114064	0	0	0	0	0.0114064	0	0	0	0	0	0	0	0	0	0	0	0	0	0	0	0	0	0	0.0114064	0	0	0	0	0	0	0	0	0	0
Otu0805	0	0	0	0	0	0	0	0	0	0	0	0	0	0	0	0	0.0228128	0	0	0	0	0	0	0	0	0	0	0	0	0	0	0	0	0	0	0	0	0	0	0	0	0	0	0	0	0	0.0228128	0.0114064	0
Otu0806	0	0	0	0	0	0	0	0	0	0	0	0	0	0.0114064	0	0	0	0	0	0.0114064	0	0	0	0	0	0	0	0	0	0	0	0	0	0	0	0	0	0	0	0	0	0	0	0	0	0	0	0	0
Otu0807	0	0	0	0	0	0	0	0	0.0114064	0	0	0	0	0	0	0	0	0	0	0	0	0	0	0	0	0	0	0	0	0	0	0	0	0	0	0	0	0	0	0	0	0	0	0	0	0	0	0	0
Otu0808	0	0.0114064	0	0	0	0	0	0.0114064	0	0.0114064	0	0	0	0	0	0	0	0	0	0	0	0	0	0	0	0	0	0	0	0	0	0	0	0	0	0	0	0	0	0	0	0	0	0	0	0	0	0	0
Otu0809	0	0	0	0	0.0114064	0.0114064	0	0	0	0	0	0	0	0	0	0	0	0	0	0	0	0	0	0	0	0	0	0	0	0	0	0	0	0	0	0.0228128	0	0	0	0	0	0	0	0	0	0	0	0	0
Otu0810	0	0	0	0	0	0	0.0228128	0.0114064	0	0	0	0	0	0	0	0	0	0	0	0	0	0	0	0	0	0	0	0	0	0	0	0	0	0	0	0	0	0	0	0	0	0	0	0	0	0	0	0	0
Otu0811	0	0	0	0	0	0	0	0	0	0	0	0	0	0	0	0	0	0	0	0	0	0	0	0.0114064	0	0	0	0	0	0	0	0	0	0	0	0	0.0114064	0	0	0	0	0	0.0114064	0.0114064	0	0.0114064	0	0	0
Otu0812	0	0	0	0	0	0	0	0	0	0	0	0	0	0	0	0	0	0	0	0	0	0	0	0	0	0	0	0	0	0	0.0114064	0	0	0	0	0	0	0	0	0	0	0	0	0	0	0	0	0.0114064	0
Otu0813	0	0.0114064	0	0	0	0	0	0	0	0	0	0	0	0	0	0	0	0	0	0	0	0	0	0	0	0	0	0	0	0	0	0	0	0	0	0	0	0	0	0	0	0	0	0	0	0	0	0	0
Otu0814	0	0	0	0	0	0	0	0	0.0114064	0	0	0	0	0	0	0	0	0	0	0	0	0	0	0	0	0	0	0	0	0	0	0	0	0	0	0	0	0	0	0	0	0	0	0	0	0	0	0	0
Otu0815	0	0	0	0	0	0	0.0114064	0	0	0	0	0	0	0	0	0	0	0	0	0	0	0	0	0	0	0	0	0	0	0	0	0.0114064	0	0	0	0	0	0	0	0	0	0	0	0	0	0	0	0	0
Otu0816	0	0	0	0	0	0	0	0	0	0	0	0	0	0	0	0	0	0	0.0114064	0	0.0114064	0	0	0.0114064	0	0	0	0	0	0	0	0	0	0	0	0	0	0	0	0	0	0	0	0	0.0114064	0	0.0114064	0	0
Otu0817	0	0	0	0	0	0	0	0	0	0	0	0	0.0114064	0	0.0114064	0	0	0	0	0	0	0	0	0	0	0	0	0	0	0	0	0	0	0	0	0	0	0	0	0	0	0	0	0	0	0	0	0	0
Otu0818	0	0	0	0	0	0	0	0	0	0	0	0	0	0	0	0	0.0228128	0	0	0	0	0	0	0	0	0	0	0	0	0	0	0	0	0	0	0	0	0	0.0114064	0	0	0	0	0	0	0	0	0.0228128	0
Otu0819	0	0	0	0	0	0	0	0	0	0	0	0	0	0	0	0	0	0	0	0	0	0	0	0	0	0	0	0	0	0	0	0	0	0	0	0	0	0	0	0	0	0	0	0	0	0	0	0	0
Otu0820	0	0	0	0	0	0	0	0	0	0	0	0	0.0114064	0	0	0	0	0	0	0	0	0	0	0	0	0	0	0	0	0	0	0	0	0	0	0	0	0	0	0	0	0	0	0	0	0	0	0	0
Otu0821	0	0	0	0	0	0	0	0	0	0	0	0	0	0	0	0	0	0	0	0	0	0	0	0	0	0	0	0	0	0	0	0	0	0	0	0	0	0	0	0	0	0	0	0	0	0	0	0	0
Otu0822	0.0114064	0	0	0	0	0	0	0.0114064	0	0	0	0	0.0114064	0	0	0	0	0	0	0	0	0	0	0	0	0	0	0	0	0	0	0	0	0	0	0	0	0	0	0	0	0	0	0.0114064	0	0	0	0	0
Otu0823	0.0228128	0.0228128	0	0	0	0	0	0	0	0	0	0	0	0	0	0	0	0	0	0	0	0	0	0	0	0	0	0	0	0	0	0	0	0	0	0	0	0	0	0	0	0	0	0	0	0	0	0	0
Otu0824	0	0	0	0	0	0	0	0	0	0	0	0	0.0114064	0.0114064	0	0	0	0	0	0	0	0	0	0	0	0	0	0	0	0	0	0	0	0	0	0	0	0	0	0	0	0	0	0.0114064	0	0	0	0	0
Otu0825	0	0	0	0	0	0	0	0	0	0	0	0	0	0	0	0	0	0	0	0	0	0	0	0	0	0	0	0	0	0	0	0	0	0	0	0	0.0114064	0	0	0	0	0	0.0228128	0	0	0	0	0	0.0114064
Otu0826	0	0.0228128	0	0	0	0	0.0114064	0	0	0	0	0	0	0	0	0	0	0	0	0	0	0	0	0	0	0	0	0	0	0	0	0	0	0	0	0	0	0	0	0	0	0	0	0	0	0	0	0	0
Otu0827	0	0	0	0	0	0	0	0	0	0	0	0	0	0	0	0.0228128	0	0	0.0114064	0	0	0	0	0	0	0	0	0	0	0	0	0	0	0	0	0	0	0	0.0114064	0	0	0	0	0	0	0	0	0	0
Otu0828	0	0	0	0	0	0	0	0	0	0	0	0	0	0	0	0	0	0	0	0	0	0.0114064	0.0114064	0	0	0	0	0	0	0	0	0	0	0	0	0	0	0	0	0	0	0	0	0	0	0	0	0	0
Otu0829	0.0114064	0	0	0	0	0	0.0114064	0	0	0	0	0	0	0	0	0	0	0	0	0	0	0	0	0	0	0	0	0	0	0	0	0	0	0	0	0	0	0	0	0	0	0	0.0114064	0	0	0	0	0	0
Otu0830	0	0	0	0	0	0	0.0114064	0	0	0	0	0	0	0	0	0	0	0	0.0114064	0	0	0	0	0	0	0	0	0	0	0	0	0	0	0	0	0	0	0	0	0	0	0	0	0	0	0	0.0114064	0	0
Otu0831	0	0	0	0	0	0	0	0	0	0	0	0	0	0	0	0	0	0	0	0	0	0	0	0	0	0	0	0	0.0114064	0	0	0	0	0	0	0	0	0	0	0	0	0	0	0	0	0	0	0	0
Otu0832	0	0	0	0	0	0	0	0	0	0	0	0	0	0.0114064	0	0	0	0	0	0	0	0	0	0	0	0	0	0	0	0	0	0	0	0	0	0	0.0114064	0	0	0	0	0.0114064	0	0	0	0	0	0	0
Otu0833	0	0	0	0	0.0228128	0.0228128	0	0	0	0	0	0	0	0	0	0	0	0	0	0	0	0	0	0	0	0	0	0	0	0	0	0	0	0	0	0	0	0	0	0	0	0	0	0	0	0	0	0	0
Otu0834	0	0	0	0	0	0	0	0	0	0	0	0	0	0	0	0	0	0	0	0	0	0	0	0	0	0	0	0	0	0	0	0	0	0	0	0	0	0	0	0	0	0	0	0	0	0	0	0	0
Otu0835	0	0	0	0	0	0	0	0	0	0	0	0	0	0	0	0	0	0	0	0	0	0	0	0	0	0	0	0	0	0	0	0	0	0	0	0	0	0	0	0	0	0	0	0	0	0	0	0	0
Otu0836	0	0	0	0	0	0	0	0	0	0	0	0	0	0.0114064	0	0	0	0	0	0	0	0	0	0	0	0	0	0	0	0	0	0	0	0	0	0	0	0	0	0	0	0	0	0	0	0	0	0	0
Otu0837	0	0	0	0	0	0	0	0	0	0	0	0	0	0	0	0	0	0	0	0	0	0	0	0	0	0	0	0	0	0	0	0	0	0	0	0	0	0	0	0	0	0	0	0	0	0	0	0	0
Otu0838	0	0	0	0	0	0	0	0	0	0	0	0	0.0228128	0	0	0	0	0	0.0114064	0	0	0	0	0	0	0	0	0	0	0	0	0	0	0	0	0	0	0	0	0	0	0	0	0	0	0	0	0	0.0114064
Otu0839	0	0	0	0	0	0	0	0.0114064	0	0	0	0	0	0.0228128	0	0	0	0	0	0	0	0	0	0	0	0	0	0	0	0	0	0	0	0	0	0	0	0	0	0	0	0	0	0	0	0	0	0	0.0114064
Otu0840	0.0114064	0	0	0	0	0	0	0	0	0	0	0	0	0	0	0	0	0	0	0	0	0	0	0	0	0	0	0	0	0	0	0	0	0	0	0	0	0.0114064	0	0	0	0	0	0	0	0	0	0	0.0114064
Otu0841	0	0	0	0	0	0	0	0	0	0	0	0	0	0	0	0	0	0	0.0114064	0	0	0	0	0	0	0	0	0	0	0	0	0	0	0	0	0	0	0	0	0	0	0	0	0	0	0	0	0	0
Otu0842	0.0228128	0.0114064	0	0	0	0	0.0114064	0	0	0	0	0	0	0	0	0	0	0	0	0	0	0	0	0	0	0	0	0	0	0	0	0	0	0	0	0	0	0	0	0	0	0	0	0	0	0	0	0	0
Otu0843	0.0114064	0	0	0	0	0	0	0	0.0114064	0	0	0	0	0	0	0	0	0	0	0	0	0	0	0	0	0	0	0	0	0	0	0	0	0	0	0	0	0	0	0.0114064	0	0	0	0	0	0	0	0	0
Otu0844	0	0	0	0	0	0	0	0	0	0	0	0	0	0	0	0	0	0	0	0	0	0	0	0	0	0.0114064	0.0228128	0	0.0114064	0	0	0	0	0	0	0	0	0	0	0	0	0	0	0	0	0	0	0	0
Otu0845	0	0	0	0	0	0	0	0	0	0	0	0	0.0114064	0	0	0	0	0	0.0228128	0.0114064	0	0	0	0	0	0	0	0	0	0	0	0	0	0	0	0	0	0	0	0	0	0	0	0	0	0	0	0	0
Otu0846	0	0	0	0	0	0	0	0	0	0	0	0	0	0	0	0	0	0	0	0	0	0	0	0	0	0	0	0	0	0	0	0	0	0	0	0.0114064	0	0	0	0	0	0	0	0	0	0	0	0	0
Otu0847	0	0	0	0	0	0	0.0342192	0	0	0	0	0	0	0	0	0	0	0	0	0	0	0	0	0	0	0	0	0	0	0	0	0	0	0	0	0	0	0	0	0	0	0	0	0	0	0	0	0	0
Otu0848	0	0	0	0	0	0	0	0	0	0	0	0	0	0	0	0	0	0	0	0	0	0	0	0	0	0	0	0	0	0	0	0	0	0	0	0	0	0	0	0	0	0	0	0	0	0	0	0	0
Otu0849	0	0	0	0	0	0	0	0	0	0	0	0	0	0	0	0	0	0	0	0	0	0	0	0	0.0114064	0	0	0	0	0	0	0	0	0	0.0114064	0	0	0	0	0	0	0	0	0	0	0	0	0	0
Otu0850	0	0	0	0	0	0	0	0	0	0	0	0	0	0	0.0114064	0	0	0	0.0228128	0	0	0	0	0	0	0	0	0	0	0	0	0.0114064	0	0	0	0	0	0	0	0	0	0	0	0	0	0	0	0	0
Otu0851	0	0	0	0	0	0	0	0	0	0	0	0	0	0	0	0	0	0	0	0	0	0	0	0	0	0.0114064	0.0228128	0	0.0114064	0	0	0	0	0	0	0	0	0	0	0	0	0	0	0	0	0	0	0	0
Otu0852	0	0	0	0	0	0	0	0	0	0	0	0	0	0	0	0	0	0	0	0	0	0	0	0	0	0	0	0	0	0	0	0	0	0	0	0	0	0	0	0	0	0	0	0	0	0	0	0	0
Otu0853	0	0	0	0	0	0	0	0	0	0	0	0	0	0	0	0	0	0	0	0	0	0	0	0	0	0	0	0	0	0	0	0	0	0	0	0	0	0	0	0	0	0	0	0	0	0	0	0	0
Otu0854	0	0	0	0	0	0	0	0	0	0	0	0	0	0	0	0	0	0	0	0	0	0	0	0	0	0	0	0	0	0	0	0	0	0	0	0	0	0	0	0	0	0	0	0	0	0	0	0	0.0114064
Otu0855	0	0	0	0	0	0	0	0	0	0	0	0	0	0	0	0	0	0	0	0	0	0	0	0	0	0	0	0	0	0	0.0114064	0	0	0	0	0	0	0	0	0	0	0	0	0	0	0	0	0	0
Otu0856	0	0.0114064	0	0	0	0	0	0	0	0	0	0	0	0	0	0	0	0	0	0	0	0	0	0	0	0	0	0	0	0	0	0	0	0	0	0	0	0	0	0	0	0	0	0	0	0	0	0	0
Otu0857	0	0.0114064	0	0	0	0	0.0114064	0.0114064	0	0	0	0	0	0	0	0	0	0	0	0	0	0	0	0	0	0	0	0	0	0	0	0	0	0	0	0	0	0	0	0	0	0	0	0	0	0	0	0	0
Otu0858	0	0	0	0	0	0	0	0	0	0	0	0	0	0	0	0	0	0	0	0	0	0	0	0	0	0	0.0342192	0	0.0114064	0	0	0	0	0	0	0	0	0	0	0	0	0	0	0	0	0	0	0	0
Otu0859	0	0	0	0	0	0	0	0	0	0	0	0	0	0	0	0	0	0	0	0	0	0	0	0	0	0	0	0	0	0	0	0	0	0	0	0	0	0	0	0	0	0	0	0	0	0	0	0	0
Otu0860	0	0	0	0	0	0	0	0	0	0	0	0	0	0	0	0	0	0	0	0	0	0	0	0	0	0	0	0	0	0	0	0	0	0	0	0	0	0	0	0	0	0	0	0	0	0	0	0	0
Otu0861	0	0	0	0	0	0	0	0	0	0	0	0	0	0	0	0	0	0	0	0	0	0	0	0	0	0	0	0	0	0	0	0	0	0	0	0	0	0	0	0	0	0	0	0	0	0	0	0	0
Otu0862	0	0	0	0.0114064	0	0	0	0	0	0	0	0	0	0	0	0	0	0	0	0	0	0	0	0	0	0	0	0	0	0	0	0	0	0	0	0	0	0	0	0	0	0	0	0	0	0	0	0	0
Otu0863	0	0	0	0	0	0	0	0	0	0	0	0	0	0	0	0	0	0	0	0	0	0	0	0.0114064	0	0	0	0	0	0	0	0	0	0	0	0	0	0	0	0	0	0	0	0	0	0	0.0228128	0	0
Otu0864	0	0	0	0.0114064	0	0.0114064	0	0	0	0	0	0	0	0	0	0	0	0	0	0	0	0	0	0	0	0	0	0	0	0	0	0	0	0	0	0	0	0	0	0	0	0	0	0	0	0	0	0	0
Otu0865	0	0	0	0.0114064	0	0	0	0	0	0	0	0	0	0	0	0	0	0	0	0	0	0	0	0	0	0	0	0	0	0	0	0	0	0	0	0	0	0	0.0114064	0	0.0114064	0	0	0	0	0	0	0	0
Otu0866	0.0114064	0	0	0	0	0	0	0	0	0	0	0	0	0	0	0	0	0	0	0	0	0	0	0	0	0	0	0	0	0	0	0	0	0	0	0	0	0	0	0	0	0	0	0	0	0	0	0	0.0228128
Otu0867	0	0	0	0	0	0	0	0	0	0	0	0	0	0	0.0342192	0	0	0	0	0	0	0	0	0	0	0	0	0	0	0	0	0	0	0	0	0	0	0	0.0114064	0	0	0	0	0	0	0	0	0	0
Otu0868	0	0	0	0	0	0	0	0	0	0	0	0	0	0	0	0	0	0	0	0	0	0	0	0	0	0	0	0	0	0	0	0	0	0	0	0	0	0	0	0	0	0	0	0	0	0	0	0	0
Otu0869	0	0	0	0	0	0	0	0	0	0	0	0	0	0.0114064	0	0	0	0	0	0	0	0	0	0	0	0	0	0	0	0	0	0	0	0	0	0	0	0.0228128	0	0	0	0	0	0	0	0.0114064	0	0	0
Otu0870	0	0	0	0	0	0	0	0	0	0	0	0	0	0.0228128	0	0	0	0	0	0	0	0	0	0	0	0	0	0	0	0	0	0	0	0	0	0	0	0	0	0	0	0	0	0	0	0	0	0	0
Otu0871	0	0	0	0	0	0	0	0	0	0	0	0	0	0	0	0	0.0114064	0	0	0	0.0114064	0	0	0	0	0	0	0	0	0	0	0	0	0.0114064	0	0	0	0	0	0	0	0	0	0	0	0	0	0	0
Otu0872	0	0	0	0	0	0	0	0	0	0	0	0	0	0	0.0114064	0.0342192	0	0	0	0	0	0	0	0	0	0	0	0	0	0	0	0	0	0	0	0	0	0	0	0	0	0	0	0	0	0	0	0	0
Otu0873	0	0	0	0	0	0	0	0	0	0	0	0	0	0	0	0.0228128	0	0	0	0	0	0	0	0	0	0	0	0	0	0	0	0	0	0	0	0	0	0	0	0	0	0	0	0	0	0	0.0114064	0	0
Otu0874	0	0	0	0	0	0	0	0	0	0	0	0	0	0	0	0	0	0	0	0	0	0	0	0	0	0	0	0	0	0	0	0	0	0	0	0	0	0	0	0	0	0	0	0	0	0	0	0	0
Otu0875	0	0	0	0	0	0	0	0	0	0	0	0	0	0	0	0	0	0	0	0	0	0	0	0	0	0	0	0	0	0	0	0	0	0	0	0	0.0114064	0	0	0.0114064	0	0	0	0	0	0.0228128	0	0	0
Otu0876	0	0	0	0	0	0	0	0	0	0	0	0	0	0	0	0	0	0	0	0	0	0	0	0	0	0	0	0	0	0	0	0	0	0	0	0	0	0	0	0	0	0	0	0	0	0	0	0	0
Otu0877	0	0	0	0	0	0	0	0	0	0	0	0	0.0114064	0	0	0	0	0	0	0	0	0	0	0	0	0	0	0	0	0	0	0	0	0	0	0	0	0	0	0	0	0	0.0114064	0	0	0	0	0	0
Otu0878	0	0	0	0	0	0	0	0	0	0	0	0	0	0	0	0	0	0	0	0	0	0	0	0	0	0	0	0	0	0	0	0.0114064	0	0	0	0	0	0	0	0	0	0	0	0	0	0	0	0	0
Otu0879	0	0	0	0	0	0	0	0	0	0	0	0	0	0	0	0	0	0	0	0	0	0	0	0	0	0	0	0	0	0	0.0228128	0	0	0	0.0114064	0	0	0	0	0	0	0	0	0	0	0	0	0	0
Otu0880	0	0.0114064	0	0	0	0	0.0228128	0	0	0	0	0	0	0	0	0	0	0	0	0	0	0	0	0	0	0	0	0	0	0	0	0	0	0	0	0	0	0	0	0	0	0	0	0	0	0	0	0	0
Otu0881	0	0	0	0	0	0	0	0	0	0	0	0	0	0	0	0	0	0	0	0	0	0	0	0	0	0	0	0	0	0	0	0	0	0	0	0	0	0	0	0	0	0	0	0	0	0	0	0	0.0114064
Otu0882	0	0	0	0	0	0.0114064	0	0	0	0	0	0	0	0	0	0	0	0	0	0	0	0	0	0	0	0	0	0	0	0	0	0	0	0	0.0114064	0	0	0	0	0	0.0114064	0	0	0	0	0	0	0	0
Otu0883	0	0	0	0	0	0	0	0	0	0	0	0	0	0	0	0	0	0.0114064	0	0	0.0228128	0	0	0	0	0	0	0	0	0	0	0	0	0	0	0	0	0	0	0	0	0	0	0	0	0.0114064	0	0	0
Otu0884	0	0.0114064	0	0	0	0	0	0	0	0	0	0	0	0	0	0	0	0	0	0	0	0	0	0	0.0114064	0.0114064	0	0	0	0	0	0	0	0	0	0	0	0	0	0	0	0	0	0	0	0	0	0	0
Otu0885	0.0114064	0	0	0	0	0	0	0.0228128	0	0	0	0	0	0	0	0	0	0	0	0	0	0	0	0	0	0	0	0	0	0	0	0	0	0	0	0	0	0	0	0	0	0	0	0	0	0	0	0	0
Otu0886	0.0114064	0.0114064	0	0	0	0	0.0114064	0	0	0	0	0	0	0	0	0	0	0	0	0	0	0	0	0	0	0	0	0	0	0	0	0	0	0	0	0	0	0	0	0	0	0	0	0	0	0	0	0	0
Otu0887	0	0	0	0	0	0	0.0114064	0	0	0	0	0	0	0	0	0	0	0	0	0	0	0	0	0	0	0	0	0	0	0	0	0	0	0	0.0114064	0	0.0114064	0	0	0	0	0	0	0	0	0	0	0	0
Otu0888	0	0	0	0	0	0	0	0.0114064	0	0	0	0	0	0	0	0	0	0	0	0	0	0	0	0	0	0	0	0	0	0	0	0	0	0	0	0	0	0	0	0	0	0	0.0114064	0.0114064	0	0	0	0	0
Otu0889	0	0	0	0	0	0	0	0	0	0	0	0	0	0	0	0	0	0	0	0	0	0	0	0	0.0228128	0	0	0	0	0	0	0.0114064	0	0	0	0	0	0	0	0	0	0	0	0	0	0	0	0	0
Otu0890	0.0114064	0	0	0	0	0	0.0114064	0	0	0	0	0	0	0	0	0	0	0	0	0	0	0	0	0	0	0	0	0	0	0	0	0	0	0	0	0	0	0	0	0	0	0	0	0	0	0	0	0	0.0228128
Otu0891	0	0	0	0	0	0	0	0	0	0	0	0	0	0	0	0	0	0	0	0	0	0	0	0	0	0	0	0	0	0	0	0	0	0	0	0	0	0	0	0	0	0	0	0	0	0	0	0	0
Otu0892	0	0	0	0	0	0	0	0	0	0	0	0	0	0	0	0	0	0	0	0	0	0	0	0	0	0	0	0	0	0	0	0	0	0	0	0	0.0114064	0.0114064	0	0	0	0	0.0228128	0	0	0	0	0	0
Otu0893	0	0	0	0	0	0	0	0	0	0	0	0	0	0	0	0	0	0	0	0	0	0	0	0	0	0	0	0	0	0	0	0	0	0	0	0	0	0	0	0	0	0	0	0	0	0	0	0	0
Otu0894	0.0114064	0	0	0	0	0	0.0114064	0	0	0	0	0	0	0	0	0	0	0	0	0	0	0	0	0	0	0	0	0	0	0	0	0	0	0	0	0	0	0	0	0	0	0	0	0	0	0	0	0	0
Otu0895	0	0	0	0	0	0	0	0	0	0	0	0	0.0114064	0	0	0	0	0	0	0	0	0	0	0	0	0	0	0	0	0	0	0	0	0	0	0	0	0.0228128	0	0	0	0	0	0.0114064	0	0	0	0	0
Otu0896	0	0	0	0	0	0	0	0	0	0	0	0	0	0	0	0	0	0	0	0	0	0	0	0	0	0	0	0	0	0	0	0	0	0	0	0	0	0	0	0	0	0	0	0	0	0	0	0	0
Otu0897	0.0114064	0	0	0	0	0	0	0	0	0	0	0	0	0	0	0	0	0	0	0	0	0	0	0	0	0	0	0	0	0	0	0	0	0	0	0	0	0	0	0	0	0	0	0	0	0	0	0	0
Otu0898	0	0	0	0	0	0	0	0	0	0	0	0	0	0	0	0	0	0	0	0	0	0	0	0	0	0	0	0	0	0	0	0	0	0	0	0	0	0	0	0	0	0	0	0	0	0	0	0	0
Otu0899	0	0	0	0	0	0	0	0	0	0	0	0	0	0.0114064	0	0	0	0	0	0.0228128	0	0	0	0	0	0	0	0	0	0	0	0	0	0	0	0	0	0	0	0	0	0	0	0.0114064	0	0	0	0	0
Otu0900	0	0	0	0	0	0	0.0114064	0	0.0114064	0	0	0	0	0	0	0	0	0	0	0	0	0	0	0	0	0	0	0	0	0	0	0	0	0	0	0	0	0	0	0	0	0	0	0	0	0	0	0	0
Otu0901	0.0114064	0	0	0	0	0	0.0114064	0.0114064	0	0	0	0	0	0	0	0	0	0	0	0	0	0	0	0	0	0	0	0	0	0	0	0	0	0	0	0	0	0	0	0	0	0	0	0	0	0	0	0	0
Otu0902	0	0.0114064	0	0	0	0	0.0114064	0	0	0	0	0	0	0	0	0	0	0	0	0	0	0	0	0	0	0	0	0	0	0	0	0	0	0	0	0	0	0	0	0	0	0	0	0	0	0	0	0	0
Otu0903	0	0	0	0	0	0	0	0	0	0	0	0	0	0	0	0	0	0	0	0	0	0	0	0	0	0	0	0	0	0	0	0	0	0	0	0	0.0114064	0	0	0	0	0	0	0	0	0	0	0	0
Otu0904	0	0	0	0	0	0	0	0	0	0	0	0	0	0	0.0114064	0	0	0	0	0.0114064	0	0	0	0	0	0	0	0	0	0	0	0	0	0	0	0	0	0	0	0	0	0	0	0	0	0	0	0	0
Otu0905	0	0	0	0	0	0	0	0.0114064	0	0	0	0	0	0	0	0	0	0	0	0	0	0	0	0	0	0	0	0	0	0	0	0	0	0	0	0	0	0	0	0	0	0	0	0	0	0	0	0	0.0114064
Otu0906	0.0114064	0	0	0	0	0	0	0	0	0	0	0	0.0228128	0	0	0	0	0	0	0	0	0	0	0	0	0	0	0	0	0	0	0	0	0	0	0	0	0	0	0	0	0	0	0	0	0	0	0	0
Otu0907	0	0	0	0	0	0	0.0114064	0.0114064	0	0	0	0	0	0	0	0	0	0	0	0	0	0	0	0	0	0	0	0	0	0	0	0	0	0	0	0	0	0	0	0	0	0	0	0	0	0	0	0	0
Otu0908	0	0	0	0	0	0	0	0	0	0	0	0	0	0	0	0	0	0	0	0	0	0	0	0	0	0	0	0	0	0	0	0	0	0	0	0	0	0	0	0	0	0	0	0	0	0	0	0	0
Otu0909	0	0	0	0	0	0	0	0	0	0	0	0	0	0.0114064	0	0	0	0	0	0	0	0	0	0	0	0	0	0	0	0	0	0	0	0	0	0	0	0	0	0	0	0	0	0	0	0	0	0	0.0114064
Otu0910	0	0	0	0	0	0	0	0	0	0	0	0	0.0114064	0	0	0	0	0	0	0	0	0	0	0	0	0	0	0	0	0	0	0	0	0	0	0	0	0	0	0	0	0	0	0	0	0	0	0	0
Otu0911	0	0	0	0	0	0	0	0	0	0	0	0	0	0	0	0	0	0	0	0	0	0	0	0	0	0	0	0	0	0	0	0	0	0	0	0	0	0	0	0.0114064	0.0114064	0	0	0	0.0228128	0	0	0	0
Otu0912	0	0	0	0	0	0	0	0	0.0114064	0	0	0	0	0	0	0	0	0	0	0	0	0	0	0	0	0	0	0	0	0	0	0	0	0	0	0	0	0	0	0	0	0	0	0	0	0	0	0	0
Otu0913	0.0114064	0	0	0	0	0	0.0114064	0	0	0	0	0	0	0	0	0	0	0	0	0	0	0	0	0	0.0114064	0.0114064	0	0	0	0	0	0	0	0	0	0	0	0	0	0	0	0	0	0	0	0	0	0	0
Otu0914	0	0	0	0	0	0	0	0	0	0	0	0	0	0	0	0	0	0	0	0	0	0	0	0	0	0	0	0	0	0	0	0	0	0	0	0	0	0	0	0	0	0	0	0	0	0	0	0	0
Otu0915	0	0	0	0	0	0	0	0	0	0	0	0	0	0	0	0	0	0	0	0	0	0	0	0	0	0	0	0	0	0	0	0	0	0	0	0	0	0	0	0	0	0	0	0	0	0	0	0	0
Otu0916	0	0	0	0	0	0	0	0	0	0	0	0	0	0	0.0114064	0	0	0	0.0114064	0	0	0	0	0	0	0	0	0	0	0	0	0	0	0	0	0	0	0	0	0	0	0	0	0	0	0	0	0	0
Otu0917	0	0	0	0	0	0	0	0	0	0	0	0	0	0.0114064	0	0	0	0	0	0	0	0	0	0	0	0	0	0	0	0	0	0	0	0	0	0	0	0.0114064	0	0	0	0	0	0	0	0	0	0	0
Otu0918	0	0	0	0	0	0	0	0	0	0	0	0	0.0114064	0	0	0.0114064	0	0	0.0114064	0	0	0	0	0	0	0	0	0	0	0	0	0	0	0	0	0	0	0	0	0	0	0	0	0	0	0	0	0	0
Otu0919	0	0	0	0	0	0	0	0	0	0	0	0	0	0	0	0	0	0	0.0114064	0	0	0	0	0	0	0	0.0114064	0	0	0	0	0	0.0114064	0	0	0	0.0114064	0	0	0	0	0	0	0	0	0	0	0	0
Otu0920	0	0	0	0	0	0	0	0	0	0	0	0	0	0	0.0114064	0	0	0	0	0	0	0	0	0	0	0	0	0	0	0	0	0	0	0	0	0	0.0114064	0	0	0	0	0	0	0.0114064	0	0	0	0	0
Otu0921	0	0	0	0	0	0	0	0	0	0	0	0	0	0	0	0	0	0	0	0	0	0	0	0	0	0	0	0	0	0	0	0	0	0	0	0	0	0	0	0	0	0	0	0	0	0	0	0	0
Otu0922	0	0	0	0	0	0	0	0	0	0	0	0	0	0	0	0	0	0	0.0114064	0.0114064	0	0	0	0	0	0	0	0	0	0	0	0	0	0	0	0	0	0	0	0	0	0	0.0114064	0	0	0	0	0	0
Otu0923	0	0	0	0	0	0	0	0	0	0	0	0	0	0	0	0	0	0	0	0	0	0	0	0	0	0	0	0	0	0	0	0	0	0	0	0	0	0	0	0	0	0	0.0114064	0	0	0	0	0	0
Otu0924	0	0	0	0	0	0	0	0	0	0	0	0	0	0	0	0	0	0	0	0	0	0	0	0	0	0	0	0	0	0.0114064	0	0	0	0	0	0	0	0	0	0	0	0	0	0	0	0.0228128	0	0	0
Otu0925	0	0	0	0	0	0	0	0	0	0	0	0	0	0	0	0	0	0	0	0	0	0	0	0	0	0	0	0	0	0	0	0	0	0	0	0	0	0	0	0	0	0	0	0	0	0	0	0	0
Otu0926	0.0114064	0	0	0	0	0	0	0	0	0	0	0	0	0	0	0	0	0	0	0	0	0	0	0	0	0	0	0	0	0	0	0	0	0	0	0	0	0	0	0	0	0	0	0	0	0	0	0	0
Otu0927	0	0	0	0	0	0	0	0	0	0	0	0	0	0	0	0	0	0	0	0	0	0	0	0	0	0	0	0	0	0	0	0	0	0	0	0	0	0	0	0	0	0	0	0	0	0	0	0	0
Otu0928	0	0	0	0	0	0	0	0	0	0	0	0	0	0	0	0	0	0	0	0.0114064	0	0	0	0	0	0.0114064	0	0	0	0	0	0	0	0	0	0	0	0	0	0	0	0	0	0	0	0	0	0	0
Otu0929	0	0	0	0	0	0	0	0	0	0	0.0228128	0	0	0	0	0	0	0	0	0	0	0	0	0	0	0	0	0	0	0	0	0	0	0	0	0	0	0	0	0.0114064	0	0	0	0	0	0	0	0	0
Otu0930	0	0	0	0	0	0	0	0	0	0	0	0	0	0	0	0	0	0.0114064	0	0	0	0	0.0114064	0	0	0	0	0	0	0	0	0	0	0	0	0	0	0	0	0	0.0114064	0	0	0	0	0	0	0	0
Otu0931	0	0	0	0	0	0	0	0	0	0	0	0	0.0114064	0	0	0	0	0	0	0	0	0	0	0.0114064	0	0	0	0	0	0	0	0	0	0	0	0	0.0114064	0	0	0	0	0	0	0	0	0	0	0	0
Otu0932	0	0	0	0	0	0	0	0.0114064	0	0	0	0	0	0	0	0	0	0	0	0	0	0	0	0	0	0	0	0	0	0	0	0.0114064	0	0	0	0	0	0	0	0	0	0	0	0	0	0	0	0	0
Otu0933	0	0	0	0	0	0	0	0	0	0	0	0	0	0	0	0	0	0	0	0	0	0	0	0	0	0	0	0	0	0	0	0	0	0	0	0	0	0	0	0	0	0	0	0	0	0	0	0	0
Otu0934	0	0	0	0	0	0	0	0	0	0	0	0	0	0	0	0	0	0	0	0	0	0	0	0	0	0	0	0	0	0	0	0	0	0	0	0	0.0114064	0	0	0	0	0	0	0.0228128	0	0	0	0	0
Otu0935	0	0	0	0	0	0	0	0	0	0	0	0	0	0	0	0	0	0	0	0	0	0	0	0	0	0	0	0	0	0	0	0.0114064	0	0	0	0	0	0	0	0	0	0	0	0	0	0	0	0	0
Otu0936	0	0	0	0	0	0	0	0	0	0	0	0	0	0	0	0	0	0	0	0	0	0	0	0	0	0	0	0	0	0	0	0	0	0	0	0	0	0	0	0	0	0	0	0	0	0	0	0	0
Otu0937	0	0	0	0	0	0	0	0	0	0	0	0	0	0.0114064	0	0	0	0	0	0	0	0	0	0	0	0	0	0	0	0	0	0	0	0	0	0	0	0.0114064	0	0	0	0	0	0	0	0	0	0	0
Otu0938	0	0	0	0	0	0	0	0	0	0	0	0	0	0	0	0	0	0	0	0	0	0	0	0	0	0	0	0	0	0	0	0	0	0	0	0	0	0	0	0	0	0	0	0	0	0	0	0	0
Otu0939	0	0	0	0	0	0	0	0	0	0	0	0	0	0	0	0	0	0	0	0	0	0	0	0	0	0	0	0	0	0	0	0	0	0	0	0	0	0	0	0	0	0	0.0114064	0	0	0	0	0	0
Otu0940	0	0	0.0114064	0	0	0	0	0	0	0	0	0	0	0	0	0	0	0	0	0	0	0	0	0	0	0	0	0	0	0	0	0	0	0	0	0	0	0	0	0	0	0	0	0	0.0114064	0	0	0	0
Otu0941	0	0	0	0	0	0	0	0	0	0	0	0	0	0	0	0	0	0	0	0	0	0	0	0	0	0.0114064	0	0	0	0	0	0	0	0	0	0	0	0	0	0	0	0	0	0	0	0	0	0	0
Otu0942	0	0	0	0	0	0	0	0	0	0	0	0	0	0	0	0	0	0	0	0	0	0	0	0	0	0	0	0	0	0	0	0	0	0	0	0	0	0	0.0228128	0	0	0	0	0	0	0.0114064	0	0	0
Otu0943	0	0	0	0	0	0	0	0	0	0	0	0	0	0.0114064	0	0	0	0	0	0	0	0	0	0	0	0	0	0	0	0	0	0	0	0	0	0	0	0	0	0	0	0	0	0	0	0	0	0	0
Otu0944	0	0	0	0	0	0	0	0	0	0	0	0	0	0	0	0	0.0114064	0	0	0	0	0.0114064	0	0.0114064	0	0	0	0	0	0	0	0	0	0	0	0	0	0	0	0	0	0	0	0	0	0	0	0	0
Otu0945	0	0.0114064	0	0	0	0	0.0114064	0.0114064	0	0	0	0	0	0	0	0	0	0	0	0	0	0	0	0	0	0	0	0	0	0	0	0	0	0	0	0	0	0	0	0	0	0	0	0	0	0	0	0	0
Otu0946	0	0	0	0	0	0	0	0	0	0	0	0	0	0	0	0	0	0	0	0	0	0	0	0	0	0	0	0	0	0	0	0	0	0	0	0	0	0	0	0	0	0	0	0	0	0	0	0	0
Otu0947	0	0	0	0	0	0	0	0	0	0	0	0	0	0	0	0	0	0	0.0114064	0	0	0	0	0	0	0	0	0	0	0	0	0	0	0	0	0	0	0	0	0	0	0	0.0228128	0	0	0	0	0	0
Otu0948	0	0.0114064	0	0	0	0	0	0	0	0	0	0	0	0	0	0	0	0	0	0	0	0	0	0	0	0	0	0	0	0	0	0	0	0	0	0	0	0	0	0	0	0	0	0	0	0	0	0	0
Otu0949	0	0	0	0	0	0	0	0	0	0	0	0	0	0	0	0	0	0	0	0.0114064	0	0	0	0	0	0	0	0	0	0	0	0	0	0	0	0	0	0	0	0	0	0	0	0.0114064	0	0	0	0	0
Otu0950	0	0	0	0	0	0	0	0	0	0	0	0	0	0	0	0	0	0	0	0	0	0	0	0	0	0	0	0	0	0	0	0	0	0	0	0	0	0	0	0	0	0	0	0	0	0	0	0	0
Otu0951	0	0	0	0	0	0	0	0	0	0	0	0	0	0	0	0	0	0	0	0	0	0	0	0	0	0	0.0114064	0	0	0	0	0	0	0	0	0	0	0	0	0	0	0	0	0	0	0	0	0	0
Otu0952	0	0	0	0	0	0	0	0	0	0	0	0	0	0	0	0	0	0	0	0	0	0	0.0114064	0.0114064	0	0	0	0	0	0	0	0	0	0	0	0	0	0	0	0.0114064	0	0	0	0	0	0	0	0	0
Otu0953	0	0	0	0	0	0	0	0	0	0	0	0	0	0	0	0	0	0	0	0	0	0	0	0	0	0	0	0	0	0	0	0.0114064	0	0	0	0	0	0	0	0	0	0	0	0	0	0	0	0	0
Otu0954	0	0	0	0	0	0	0	0	0	0	0	0	0	0	0	0	0	0	0	0	0	0	0	0	0	0.0114064	0	0	0	0	0	0	0	0	0	0.0114064	0	0.0114064	0	0	0	0	0	0	0	0	0	0	0
Otu0955	0	0.0114064	0	0	0	0	0	0.0114064	0	0	0	0	0	0	0	0	0	0	0	0	0	0	0	0	0	0	0	0	0	0	0	0.0114064	0	0	0	0	0	0	0	0	0	0	0	0	0	0	0	0	0
Otu0956	0	0	0	0	0	0.0114064	0	0	0.0114064	0.0114064	0	0	0	0	0	0	0	0	0	0	0	0	0	0	0	0	0	0	0	0	0	0	0	0	0	0	0	0	0	0	0	0	0	0	0	0	0	0	0
Otu0957	0	0	0	0	0	0	0	0	0	0	0	0	0	0	0	0	0	0	0	0	0	0	0	0	0	0	0	0	0	0.0228128	0	0	0	0	0	0	0	0	0	0	0	0	0	0	0	0	0	0	0
Otu0958	0	0	0.0228128	0	0	0	0	0	0	0	0	0	0	0	0	0	0	0	0	0	0	0	0	0	0	0	0	0	0	0	0	0	0	0	0	0	0	0	0	0	0	0	0	0	0	0	0	0	0
Otu0959	0	0	0	0	0	0	0	0	0	0	0	0	0	0	0	0	0	0	0	0	0	0	0	0	0	0	0	0	0	0	0	0	0	0	0	0	0	0	0	0	0	0	0	0	0	0	0	0	0
Otu0960	0	0	0	0	0	0	0	0	0	0	0	0	0	0	0	0	0	0	0	0	0	0	0	0	0	0	0	0	0	0	0	0	0	0	0	0	0	0	0	0	0	0	0.0228128	0.0114064	0	0	0	0	0
Otu0961	0	0	0	0	0	0	0	0	0.0228128	0	0	0	0	0	0	0	0	0	0	0	0	0	0	0	0	0	0	0	0	0	0	0	0	0	0	0	0	0	0	0	0	0	0	0	0	0	0	0	0
Otu0962	0	0	0	0	0	0	0	0	0	0	0	0	0	0	0	0	0	0	0.0114064	0	0	0	0	0	0	0	0	0	0	0	0	0	0	0	0	0	0	0	0	0	0	0	0	0	0	0	0	0	0
Otu0963	0	0	0	0	0	0	0	0	0	0	0	0	0	0	0	0	0	0	0	0	0	0	0	0	0	0	0	0	0	0	0	0	0	0	0	0	0	0	0	0	0	0	0	0	0	0	0	0	0
Otu0964	0	0	0	0	0	0	0	0	0	0	0	0	0	0	0	0	0	0	0	0	0	0	0	0	0	0	0	0	0	0	0	0	0	0	0	0	0	0	0	0	0	0	0	0	0	0	0	0	0
Otu0965	0	0	0	0	0	0	0	0	0	0	0	0	0	0	0	0	0	0	0	0	0.0114064	0	0	0.0114064	0	0	0	0	0	0	0	0	0	0	0	0	0	0	0	0	0	0	0	0	0.0114064	0	0	0	0
Otu0966	0	0	0	0	0	0	0	0	0	0	0	0	0	0	0	0	0	0	0.0114064	0.0114064	0	0	0	0	0	0	0	0	0	0	0	0	0	0	0	0	0	0	0	0	0	0	0.0114064	0	0	0	0	0	0
Otu0967	0	0	0	0	0	0	0	0	0	0	0	0	0	0	0	0	0	0	0	0	0	0	0	0	0	0	0	0	0	0	0	0	0	0	0	0	0	0	0	0	0	0	0.0114064	0	0	0	0	0	0
Otu0968	0	0	0	0	0	0	0	0	0	0	0	0	0	0	0	0	0	0	0	0	0	0	0	0	0	0	0	0	0	0	0	0	0	0	0	0	0	0	0	0	0	0	0	0	0	0	0	0	0
Otu0969	0	0	0	0	0	0	0	0	0	0	0	0	0	0	0	0	0	0	0	0	0	0	0	0	0	0	0	0	0	0	0	0	0	0	0	0	0.0228128	0	0	0	0	0	0.0114064	0	0	0	0	0	0
Otu0970	0	0	0	0	0	0	0	0	0	0	0	0	0	0	0	0	0	0	0	0	0	0	0	0	0	0.0114064	0	0	0	0	0	0	0	0	0	0	0	0	0	0	0	0	0	0	0	0	0	0	0
Otu0971	0.0114064	0	0	0	0	0	0	0.0114064	0	0	0	0	0	0	0	0	0	0	0	0	0	0	0	0	0	0	0	0	0	0	0	0	0	0	0	0	0	0	0	0	0	0	0	0	0	0	0	0	0
Otu0972	0	0	0	0	0	0	0	0	0	0	0	0	0	0	0	0	0	0	0	0	0	0	0	0	0	0	0	0	0	0	0	0	0	0	0	0	0	0	0	0	0	0	0	0	0	0	0	0	0.0114064
Otu0973	0.0114064	0	0	0	0	0	0	0	0	0	0	0	0	0	0	0	0	0	0	0	0	0	0	0	0	0	0	0	0	0	0	0	0	0	0	0	0	0	0	0	0	0	0	0	0	0	0	0	0
Otu0974	0	0	0	0	0	0	0	0	0	0	0	0.0114064	0	0	0	0	0	0	0	0	0	0	0	0	0	0	0	0	0	0	0	0	0	0	0	0	0	0	0	0	0	0	0	0	0	0	0	0	0
Otu0975	0	0	0	0	0	0	0	0	0	0	0	0	0	0	0	0	0	0	0.0114064	0	0	0	0	0	0	0	0	0	0	0	0	0	0	0	0	0	0.0114064	0	0	0	0	0	0.0114064	0	0	0	0	0	0
Otu0976	0	0	0	0	0	0	0	0	0	0.0114064	0	0	0	0	0	0	0	0	0	0	0	0	0	0	0	0	0	0	0	0	0	0	0	0	0	0	0	0	0	0	0	0	0	0	0	0	0	0	0
Otu0977	0	0	0	0	0	0	0	0	0	0	0	0	0	0	0	0	0	0	0	0	0	0	0	0	0	0	0	0	0	0	0	0	0	0	0	0	0	0	0	0	0	0	0	0	0	0	0	0	0
Otu0978	0	0	0	0	0	0	0	0	0	0	0	0	0	0	0	0	0	0	0	0	0	0	0	0	0.0114064	0	0	0	0	0	0	0.0114064	0	0	0	0	0	0	0	0	0	0	0	0	0	0	0	0	0
Otu0979	0	0	0	0	0	0	0	0	0	0	0	0	0	0	0	0	0	0	0	0	0	0	0	0	0	0	0	0	0	0	0	0	0	0	0	0	0	0	0	0	0	0	0	0	0	0	0	0	0
Otu0980	0	0	0	0	0	0	0	0	0	0	0	0	0	0	0	0	0	0	0	0	0	0	0	0	0	0	0	0	0	0	0	0	0	0	0	0	0	0	0	0	0	0	0	0	0	0	0	0	0
Otu0981	0	0	0	0	0	0	0.0114064	0	0	0	0	0	0	0	0	0	0	0	0	0	0	0	0.0114064	0	0	0	0	0	0	0	0	0	0	0	0	0	0	0	0	0	0	0	0	0	0	0	0	0	0.0114064
Otu0982	0	0	0	0	0	0	0	0	0	0	0	0	0	0	0	0	0	0	0	0	0	0	0	0	0	0	0	0	0	0	0	0	0	0	0	0	0	0	0	0	0	0	0	0	0	0	0	0	0
Otu0983	0	0	0	0	0	0	0	0	0	0	0	0	0	0	0	0	0	0	0	0	0	0	0	0	0	0	0	0	0	0	0	0	0	0	0	0	0	0	0	0	0	0	0	0	0	0.0114064	0	0	0
Otu0984	0.0114064	0	0	0	0	0	0.0114064	0	0	0	0	0	0	0	0	0	0	0	0	0	0	0	0	0	0	0	0	0	0	0	0	0	0	0	0	0	0	0	0	0	0	0	0	0	0	0	0	0	0
Otu0985	0	0	0	0	0	0	0.0114064	0	0	0	0	0	0	0	0	0	0	0	0	0	0	0	0	0	0	0	0	0	0	0	0	0	0	0	0	0	0	0	0	0	0	0	0	0	0	0	0	0	0
Otu0986	0	0	0	0	0	0	0	0	0	0	0	0	0	0	0	0	0	0	0.0114064	0	0	0	0	0	0	0	0	0	0	0	0	0	0	0	0	0	0	0	0	0	0	0	0	0	0	0	0	0	0
Otu0987	0	0	0	0	0	0	0.0114064	0	0	0	0	0	0	0	0	0	0	0	0	0	0	0	0	0	0.0114064	0	0	0	0	0	0	0	0	0	0	0	0	0	0	0	0	0	0	0	0	0	0	0	0
Otu0988	0	0	0	0	0	0	0.0114064	0	0	0	0	0	0	0	0	0	0	0	0	0	0	0	0	0	0.0114064	0	0	0	0	0	0	0.0114064	0	0	0	0	0	0	0	0	0	0	0	0	0	0	0	0	0
Otu0989	0	0	0.0114064	0	0	0	0	0	0	0	0	0	0	0	0	0	0	0	0	0	0	0	0	0	0	0	0	0	0	0	0	0	0	0	0	0	0	0	0	0	0	0	0	0	0	0	0	0	0
Otu0990	0	0	0	0	0	0	0.0114064	0	0	0	0	0	0	0	0	0	0	0	0	0	0	0	0	0	0	0.0114064	0	0	0	0	0	0	0	0	0	0	0	0	0	0	0	0	0	0	0	0	0	0	0
Otu0991	0	0	0	0	0	0	0	0	0	0	0	0	0.0114064	0	0	0	0	0	0	0	0	0	0	0	0	0	0	0	0	0	0	0	0	0	0	0	0	0	0	0	0	0	0	0.0228128	0	0	0	0	0
Otu0992	0	0	0	0	0	0	0	0	0	0	0	0	0	0	0	0	0	0	0	0	0	0	0	0	0	0	0	0	0	0	0	0	0	0	0	0	0	0	0	0	0	0	0	0	0	0	0	0	0
Otu0993	0.0114064	0.0114064	0.0114064	0	0	0	0	0	0	0	0	0	0	0	0	0	0	0	0	0	0	0	0	0	0	0	0	0	0	0	0	0	0	0	0	0	0	0	0	0	0	0	0	0	0	0	0	0	0
Otu0994	0	0	0	0	0	0	0	0	0	0	0	0	0	0	0	0	0	0	0	0	0	0	0	0	0	0	0	0	0	0	0	0.0114064	0	0	0	0	0	0	0	0	0	0	0	0	0	0	0	0	0
Otu0995	0	0	0	0	0	0	0	0	0	0	0	0	0	0	0	0	0	0	0	0	0	0	0	0	0	0	0	0	0	0	0	0.0114064	0	0	0	0	0	0	0	0	0	0	0	0	0	0	0	0	0
Otu0996	0	0	0	0	0	0	0	0	0	0	0	0	0	0	0	0	0	0	0	0	0	0	0	0	0	0	0	0	0	0	0	0	0	0	0	0	0	0	0	0	0	0	0	0	0	0	0	0	0.0114064
Otu0997	0	0	0	0	0	0	0	0	0	0	0	0	0	0	0	0	0	0	0	0	0	0	0	0	0	0	0	0	0	0	0	0	0	0	0	0	0	0	0	0	0	0	0	0	0	0	0	0	0
Otu0998	0	0	0	0	0	0	0	0.0114064	0	0	0	0	0	0	0	0	0	0	0	0	0	0	0	0	0	0	0	0	0	0	0	0	0	0	0	0	0	0	0	0	0	0	0	0	0	0	0	0	0
Otu0999	0	0	0	0	0	0	0	0	0	0	0	0	0	0	0	0	0	0	0.0114064	0	0	0	0	0	0	0	0	0	0	0	0	0	0	0	0	0	0	0	0	0	0	0	0	0	0	0	0	0	0
Otu1000	0	0	0	0	0	0	0	0	0	0	0	0	0	0	0	0	0	0	0	0	0	0	0	0	0	0	0	0	0	0	0	0	0	0	0	0	0	0	0	0	0	0	0	0	0	0	0	0	0
Otu1001	0	0	0	0	0	0	0	0	0	0	0	0	0	0	0	0	0	0	0	0	0	0	0	0	0	0	0	0	0	0	0	0	0	0	0	0	0	0	0	0	0	0	0	0	0	0	0	0	0
Otu1002	0	0	0	0	0	0	0	0	0	0	0	0	0	0	0	0	0	0	0	0	0	0	0	0	0.0114064	0	0	0	0	0	0	0.0114064	0	0	0	0	0	0	0	0	0	0	0	0	0	0	0	0	0
Otu1003	0	0	0	0	0	0	0	0	0	0	0	0	0	0	0	0	0	0	0	0	0	0	0	0	0	0	0	0	0	0	0	0	0	0	0	0	0	0	0	0	0	0	0	0	0	0	0	0	0
Otu1004	0	0	0	0	0	0	0	0	0	0	0	0	0	0.0114064	0	0	0	0	0	0	0	0	0	0	0	0	0	0	0	0	0	0	0	0	0	0	0	0	0	0	0	0	0	0	0	0	0	0	0.0114064
Otu1005	0	0	0	0	0	0	0	0	0	0	0	0	0	0	0	0	0	0	0	0	0	0	0	0	0	0	0	0	0	0	0	0	0	0	0	0	0	0	0	0	0	0	0	0	0	0	0	0	0
Otu1006	0	0	0	0	0	0	0	0	0	0	0	0	0.0114064	0	0	0	0	0	0.0114064	0	0	0	0	0	0	0	0	0	0	0	0	0	0	0	0	0	0	0	0	0	0	0	0	0	0	0	0	0	0
Otu1007	0	0	0	0	0	0	0	0.0114064	0	0	0	0	0	0	0	0	0	0	0	0	0	0	0	0	0	0.0228128	0	0	0	0	0	0	0	0	0	0	0	0	0	0	0	0	0	0	0	0	0	0	0
Otu1008	0.0114064	0	0	0	0	0	0	0	0	0	0	0	0	0	0	0	0	0	0	0	0	0	0	0	0	0	0	0	0	0	0	0	0	0	0	0	0	0	0	0	0	0	0.0114064	0	0	0	0	0	0
Otu1009	0	0	0	0	0	0.0342192	0	0	0	0	0	0	0	0	0	0	0	0	0	0	0	0	0	0	0	0	0	0	0	0	0	0	0	0	0	0	0	0	0	0	0	0	0	0	0	0	0	0	0
Otu1010	0	0	0	0	0	0	0	0	0	0	0	0	0	0	0	0	0	0	0	0	0	0	0	0	0	0	0	0	0	0	0	0	0	0	0	0	0	0	0	0	0	0	0	0	0	0	0	0	0
Otu1011	0	0	0	0	0	0	0.0114064	0	0	0.0228128	0	0	0	0	0	0	0	0	0	0	0	0	0	0	0	0	0	0	0	0	0	0	0	0	0	0	0	0	0	0	0	0	0	0	0	0	0	0	0
Otu1012	0	0	0	0	0	0	0	0	0.0114064	0	0	0	0	0	0	0	0	0	0	0	0	0	0	0	0	0	0	0	0	0	0	0	0	0	0	0	0	0	0	0	0	0	0	0	0	0	0	0	0
Otu1013	0	0	0	0	0	0	0	0	0	0	0	0	0	0	0	0	0	0	0	0	0	0	0	0	0	0	0	0	0	0	0	0	0	0	0	0	0	0	0	0	0	0	0	0	0	0	0	0	0
Otu1014	0	0	0	0	0	0	0	0	0	0	0	0	0	0	0	0	0	0	0	0	0	0	0	0	0	0	0	0	0	0	0	0	0	0	0	0	0	0	0	0	0	0	0	0	0.0114064	0	0	0	0
Otu1015	0	0	0	0	0	0	0	0	0	0	0	0	0	0	0	0	0	0	0	0	0	0	0	0	0	0	0	0	0	0	0	0	0	0	0	0	0	0	0	0	0	0	0	0	0	0	0	0	0
Otu1016	0	0	0	0	0	0	0	0	0	0	0	0	0	0	0	0	0	0.0114064	0	0	0	0.0114064	0	0	0	0	0	0	0	0	0	0	0	0	0	0.0114064	0	0	0	0	0	0	0	0	0	0	0	0	0
Otu1017	0	0	0	0	0	0	0	0	0	0	0	0	0	0	0	0	0	0	0	0	0	0	0	0	0	0	0	0	0	0	0	0	0	0	0	0	0	0	0	0	0	0	0	0	0	0	0	0	0
Otu1018	0	0	0	0	0	0	0	0	0	0	0	0	0	0	0	0	0	0	0	0	0	0	0	0	0.0114064	0	0	0	0	0	0	0	0	0	0	0	0	0	0	0	0	0	0	0	0	0	0	0	0
Otu1019	0	0	0	0	0	0	0	0	0	0	0	0	0	0	0	0	0	0	0	0	0	0	0	0	0	0	0	0	0	0	0	0	0	0	0	0	0	0	0	0	0	0	0	0	0	0	0	0	0
Otu1020	0	0	0	0	0	0	0	0	0	0	0	0	0	0	0	0	0	0	0	0	0	0	0	0	0	0	0	0	0	0	0	0	0	0	0	0	0	0	0	0	0	0	0	0	0	0	0	0	0
Otu1021	0.0114064	0	0	0	0	0	0	0	0	0	0	0	0	0	0	0	0	0	0.0114064	0	0	0	0	0	0	0	0	0	0	0	0	0	0	0	0	0	0	0	0	0	0	0	0	0	0	0	0	0	0
Otu1022	0	0	0	0	0	0	0	0	0	0	0	0	0	0	0	0	0	0	0	0	0	0	0	0	0	0	0	0	0	0	0	0	0	0	0	0	0	0	0	0	0	0	0	0	0	0	0	0	0
Otu1023	0	0	0	0	0	0	0	0	0	0	0	0	0	0	0	0	0	0	0	0	0	0	0	0	0	0.0114064	0	0.0114064	0	0	0	0	0	0	0	0	0	0	0	0	0	0	0	0	0	0	0	0	0
Otu1024	0	0	0	0	0	0	0	0.0114064	0	0	0	0	0	0	0	0	0	0	0	0	0	0	0	0	0	0	0	0	0	0	0	0	0	0	0	0	0	0	0	0	0	0	0	0	0	0	0	0	0
Otu1025	0	0	0	0	0	0.0114064	0.0114064	0	0	0	0	0	0	0	0	0	0	0	0	0	0	0	0	0	0	0	0	0	0	0	0	0	0	0	0	0	0	0	0	0	0	0	0	0	0	0	0	0	0
Otu1026	0	0	0	0	0	0	0	0	0	0	0	0	0	0	0	0	0	0	0	0	0	0	0	0	0	0	0	0	0	0	0	0	0	0	0	0	0	0	0	0	0	0	0	0	0	0	0	0	0.0114064
Otu1027	0	0	0	0	0	0	0	0	0	0	0	0	0	0	0	0	0	0	0	0	0	0	0	0	0	0	0	0	0	0	0.0114064	0	0	0	0	0	0	0	0	0	0	0	0	0	0	0	0	0	0
Otu1028	0	0	0	0	0	0	0	0	0	0	0	0	0	0	0	0	0	0	0	0	0	0	0	0	0	0	0	0	0	0	0	0	0	0	0	0	0	0	0	0	0	0	0	0	0	0	0	0	0
Otu1029	0	0	0	0	0	0	0	0	0	0	0	0	0	0	0	0	0	0	0	0	0	0	0	0	0	0	0	0	0	0	0	0	0	0	0	0	0	0	0	0	0	0	0	0	0	0	0	0	0
Otu1030	0	0	0	0	0	0	0	0	0	0	0	0	0	0	0	0	0	0	0	0	0	0	0	0	0	0	0	0	0	0	0	0	0.0114064	0	0	0	0	0	0	0	0	0	0	0	0	0	0	0	0
Otu1031	0	0	0	0	0	0	0	0	0	0	0	0	0	0	0	0	0	0	0	0	0	0	0	0	0	0.0114064	0	0	0	0	0	0	0	0	0	0	0	0	0	0	0	0	0	0	0	0	0	0	0
Otu1032	0	0	0	0	0	0	0.0114064	0	0	0	0	0	0	0	0	0	0	0	0	0	0	0	0	0	0	0	0	0	0	0	0	0	0	0	0	0	0	0	0	0	0	0	0	0	0	0	0	0	0
Otu1033	0	0	0	0	0	0	0	0	0	0	0	0	0	0	0	0	0	0	0	0	0	0	0	0	0	0	0	0	0	0	0	0	0	0	0	0	0	0	0	0	0	0	0	0	0	0	0	0	0
Otu1034	0	0	0	0	0	0	0	0	0	0	0	0	0.0114064	0	0	0	0	0	0	0	0	0	0	0	0	0	0	0	0	0	0	0	0	0	0	0	0	0	0	0	0	0	0	0	0	0	0	0	0
Otu1035	0	0.0114064	0	0	0	0	0	0.0114064	0	0	0	0	0	0	0	0	0	0	0	0	0	0	0	0	0	0	0	0	0	0	0	0	0	0	0	0	0	0	0	0	0	0	0	0	0	0	0	0	0
Otu1036	0	0	0	0	0	0	0	0	0	0	0	0	0	0	0	0	0.0114064	0	0	0	0	0	0	0	0	0	0.0114064	0	0	0	0	0	0	0	0	0	0	0	0	0	0	0	0	0	0	0.0114064	0	0	0
Otu1037	0	0	0	0	0	0	0	0	0	0	0	0	0	0	0	0	0	0	0	0	0	0	0	0	0	0.0114064	0	0	0	0	0	0.0114064	0	0	0	0	0	0	0	0	0	0	0	0	0	0	0	0	0
Otu1038	0	0	0	0	0	0	0	0	0	0	0	0	0	0	0	0	0	0	0	0	0	0	0	0	0	0	0	0	0	0	0	0	0	0	0	0	0	0	0	0	0	0	0	0	0	0	0	0	0
Otu1039	0	0	0	0	0	0	0	0	0	0	0	0	0	0	0	0	0	0	0.0114064	0	0	0	0	0	0	0	0	0	0	0	0	0	0	0	0	0	0.0114064	0	0	0	0	0	0.0114064	0	0	0	0	0	0
Otu1040	0	0	0	0	0	0	0	0	0	0	0	0	0	0	0	0	0	0	0	0	0	0	0	0	0	0	0	0	0	0	0	0	0	0	0	0	0	0	0	0	0	0	0	0	0	0	0	0	0
Otu1041	0	0	0	0	0	0.0114064	0.0114064	0	0	0	0	0	0	0	0	0	0	0	0	0	0	0.0114064	0	0	0	0	0	0	0	0	0	0	0	0	0	0	0	0	0	0	0	0	0	0	0	0	0	0	0
Otu1042	0	0	0	0	0	0	0	0	0	0	0	0	0	0	0	0	0	0	0.0114064	0	0	0	0	0	0	0	0	0	0	0	0	0	0	0	0	0	0	0	0	0	0	0	0	0.0114064	0	0	0	0.0114064	0
Otu1043	0	0	0	0	0	0	0	0	0	0	0	0	0	0	0	0.0228128	0	0	0	0	0	0	0	0	0	0	0	0	0	0	0	0	0	0	0	0	0	0	0	0	0	0	0	0	0	0	0	0	0
Otu1044	0	0	0	0	0	0	0	0	0	0	0	0	0	0	0	0	0	0	0	0	0	0	0	0	0	0	0	0	0	0	0	0	0	0	0	0	0	0	0	0	0	0	0	0	0	0	0	0	0
Otu1045	0	0	0	0	0	0	0	0	0	0	0	0	0.0114064	0	0.0114064	0	0	0	0	0	0	0	0	0	0	0	0	0	0	0	0	0	0	0	0	0	0	0	0	0	0	0	0	0.0114064	0	0	0	0	0
Otu1046	0	0	0	0	0	0	0.0114064	0	0	0	0	0	0	0	0	0	0	0	0	0	0	0	0	0	0	0	0	0	0	0	0	0	0	0	0	0	0	0	0	0	0	0	0	0	0	0	0	0	0
Otu1047	0	0	0	0	0	0	0	0	0	0	0.0114064	0	0	0	0	0	0	0	0	0	0	0	0	0	0	0	0	0	0	0	0	0	0	0	0	0	0	0	0	0	0	0	0	0	0	0	0	0	0
Otu1048	0	0	0	0	0.0114064	0	0	0	0	0.0228128	0	0	0	0	0	0	0	0	0	0	0	0	0	0	0	0	0	0	0	0	0	0	0	0	0	0	0	0	0	0	0	0	0	0	0	0	0	0	0
Otu1049	0	0	0	0	0	0	0	0	0	0	0	0	0	0	0	0	0	0	0	0	0	0	0	0	0	0	0	0	0	0	0	0	0	0	0	0	0	0	0	0	0	0	0	0	0	0	0	0	0
Otu1050	0	0	0	0	0	0	0.0114064	0	0	0	0	0	0	0	0	0	0	0	0	0	0	0	0	0	0	0	0	0	0	0	0	0	0	0	0	0	0	0	0	0	0	0	0	0	0	0	0	0	0
Otu1051	0	0	0	0	0	0	0	0	0	0	0	0	0	0	0	0	0	0	0	0	0	0	0	0	0	0	0	0	0	0	0	0	0	0	0	0	0	0	0	0	0	0	0	0	0	0	0	0	0
Otu1052	0	0	0	0	0	0	0	0	0	0	0	0	0	0	0	0	0	0	0	0	0	0	0	0	0	0	0	0	0	0	0	0	0	0	0	0	0	0	0	0	0	0	0	0	0	0	0	0	0
Otu1053	0	0	0	0	0	0	0	0	0	0	0	0	0.0114064	0.0114064	0	0	0	0	0	0.0114064	0	0	0	0	0	0	0	0	0	0	0	0	0	0	0	0	0	0	0	0	0	0	0	0	0	0	0	0	0
Otu1054	0	0	0	0	0	0	0	0	0	0	0	0	0	0	0	0	0	0	0	0	0	0	0	0	0	0	0	0	0	0	0	0	0	0	0	0	0	0	0	0	0	0	0	0	0	0	0	0	0
Otu1055	0	0	0	0	0	0	0.0114064	0	0	0	0	0	0	0	0	0	0	0	0	0	0	0	0	0	0	0	0	0	0	0	0	0	0	0	0	0	0	0	0	0	0	0	0	0	0	0	0	0	0
Otu1056	0	0	0	0	0	0	0	0	0	0	0	0	0	0	0	0	0	0	0	0	0	0	0	0	0	0	0	0	0	0	0	0	0	0	0	0	0	0	0	0	0	0	0.0114064	0	0	0	0	0	0
Otu1057	0	0	0	0	0	0	0	0	0	0	0	0	0	0	0	0	0	0	0	0	0	0	0	0	0	0	0	0	0	0	0	0	0	0	0	0	0	0	0	0	0	0	0	0	0	0	0	0	0
Otu1058	0	0.0114064	0	0	0	0	0	0.0114064	0	0	0	0	0	0	0	0	0	0	0	0	0	0	0	0	0	0	0	0	0	0	0	0	0	0	0	0	0	0	0	0	0	0	0	0	0	0	0	0	0
Otu1059	0	0	0	0	0	0	0	0	0	0	0	0	0.0114064	0	0.0114064	0	0	0	0	0	0	0	0	0	0	0	0	0	0	0	0	0	0	0	0	0	0	0	0	0	0	0	0	0	0	0	0	0	0
Otu1060	0	0	0	0	0	0	0	0	0	0	0	0	0	0	0	0	0	0	0	0	0	0	0	0	0	0	0	0	0	0	0	0	0	0	0	0	0	0	0	0	0	0	0	0	0.0114064	0	0	0	0.0114064
Otu1061	0	0	0	0	0	0	0	0	0	0	0	0	0	0.0114064	0	0	0	0	0	0	0	0	0	0	0	0	0	0	0	0	0	0	0	0	0	0	0	0	0	0	0	0	0	0	0	0	0	0	0
Otu1062	0	0	0	0	0	0	0	0	0	0	0	0	0.0114064	0	0	0	0	0	0	0	0	0	0	0	0	0	0	0	0	0	0	0	0	0	0	0	0	0	0	0	0	0	0	0	0	0	0	0	0
Otu1063	0	0	0	0	0	0	0	0	0	0	0	0	0	0	0	0	0	0	0	0	0	0	0	0	0	0	0	0	0	0	0	0	0	0	0	0	0	0	0	0	0	0	0	0	0	0	0	0	0
Otu1064	0	0	0	0	0	0	0	0.0114064	0	0	0	0	0	0	0	0	0	0	0	0	0	0	0	0	0	0	0	0	0	0	0	0	0	0	0	0	0	0	0	0	0	0	0	0	0	0	0	0	0
Otu1065	0	0	0	0	0	0	0	0	0	0	0	0	0	0.0114064	0	0	0	0	0.0114064	0	0	0	0	0	0	0	0	0	0	0	0	0	0	0	0	0	0	0	0	0	0	0	0	0	0	0	0	0	0
Otu1066	0	0	0	0	0	0	0	0	0	0	0	0	0.0114064	0	0	0	0	0	0	0	0	0	0	0	0	0	0	0	0	0	0	0	0	0	0	0	0	0	0	0	0	0	0	0	0	0	0	0	0
Otu1067	0	0.0114064	0	0	0	0	0	0	0	0	0	0	0	0	0	0	0	0	0	0	0	0	0	0	0	0	0	0	0	0	0	0	0	0	0	0	0.0114064	0	0	0	0	0	0	0	0	0	0	0	0
Otu1068	0	0	0	0	0	0	0	0	0	0	0	0	0	0	0	0	0	0	0	0	0	0	0	0	0	0	0	0	0	0	0	0	0	0	0	0	0	0	0	0	0	0	0	0	0	0	0	0	0
Otu1069	0	0	0	0	0	0	0	0	0	0	0	0	0	0	0	0	0	0	0	0	0	0	0	0	0	0	0	0	0	0	0	0	0	0	0	0	0	0	0	0	0	0	0	0	0	0	0	0	0
Otu1070	0	0	0	0	0	0	0	0	0	0	0	0	0	0.0114064	0	0	0	0	0.0114064	0	0	0	0	0	0	0	0	0	0	0	0	0	0	0	0	0	0	0	0	0	0	0	0	0	0	0	0	0	0
Otu1071	0	0	0	0	0	0	0	0	0	0	0	0	0	0	0	0	0	0	0	0	0	0	0	0	0	0	0	0	0	0	0	0	0	0	0	0	0	0	0	0	0	0	0	0	0	0	0	0	0
Otu1072	0	0	0	0	0	0	0.0114064	0	0	0	0	0	0.0114064	0	0	0	0	0	0	0	0	0	0	0	0	0	0	0	0	0	0	0	0	0	0	0	0	0	0	0	0	0	0	0	0	0	0	0	0
Otu1073	0.0114064	0	0	0	0	0	0	0	0	0	0	0	0	0.0114064	0	0	0	0	0	0	0	0	0	0	0	0	0	0	0	0	0	0	0	0	0	0	0	0	0	0	0	0	0	0	0	0	0	0	0
Otu1074	0	0	0	0	0	0	0	0	0	0	0	0	0	0	0	0	0	0	0	0	0	0	0	0	0	0	0	0	0	0	0	0.0114064	0	0	0	0	0	0	0	0	0	0	0	0	0	0	0	0	0
Otu1075	0	0	0	0	0	0	0	0	0	0	0	0	0	0	0	0	0	0	0	0	0	0	0	0	0	0	0	0	0	0	0	0	0	0	0	0	0	0	0	0	0	0	0	0	0	0	0	0	0
Otu1076	0	0	0	0	0	0	0	0	0	0	0	0	0	0.0114064	0	0	0	0	0	0	0	0	0	0	0	0	0	0	0	0	0	0	0	0	0	0	0	0	0	0	0	0	0	0	0	0	0	0	0
Otu1077	0	0	0	0	0	0	0	0	0	0	0	0	0	0	0	0	0	0	0	0	0	0	0	0	0	0	0	0	0	0	0	0	0	0	0	0	0	0	0	0	0	0	0	0	0	0	0	0	0
Otu1078	0	0	0	0	0	0	0	0	0	0	0	0	0	0	0	0	0	0	0	0	0	0	0	0	0	0	0	0	0	0	0	0	0	0	0	0	0	0	0	0	0	0	0	0	0	0	0	0	0
Otu1079	0	0	0	0	0	0	0	0	0	0	0	0	0	0	0	0	0	0	0	0	0	0	0	0	0	0	0	0	0	0	0	0	0	0	0	0	0	0	0	0	0	0	0	0	0	0	0	0	0
Otu1080	0	0	0	0	0	0	0	0	0	0	0	0	0	0	0	0	0	0	0	0	0	0	0	0	0	0	0	0	0.0114064	0	0	0	0	0	0	0	0	0	0	0	0	0	0	0	0	0	0	0	0
Otu1081	0	0.0114064	0	0	0	0	0.0114064	0	0	0	0	0	0	0	0	0	0	0	0	0	0	0	0	0	0	0	0	0	0	0	0	0	0	0	0	0	0	0	0	0	0	0	0	0	0	0	0	0	0
Otu1082	0	0	0	0	0	0	0	0	0	0	0	0	0	0	0	0	0	0	0	0	0	0	0	0	0	0	0	0	0	0	0	0	0	0	0	0	0	0	0	0	0	0	0	0	0	0	0	0	0
Otu1083	0	0	0	0	0	0	0	0	0	0	0	0	0	0	0	0	0	0	0	0	0	0	0	0	0	0	0	0	0	0	0	0	0	0	0	0	0	0	0	0	0	0	0	0	0	0	0	0	0
Otu1084	0	0	0	0	0	0	0	0	0	0	0	0	0	0	0	0	0	0	0	0	0	0	0	0	0	0	0	0	0	0	0	0	0	0	0	0	0	0	0	0	0	0	0	0	0	0	0	0	0
Otu1085	0	0	0	0	0	0	0	0	0	0	0	0	0	0	0	0	0	0	0	0.0228128	0	0	0	0	0	0	0	0	0	0	0	0	0	0	0	0	0	0	0	0	0	0	0	0	0	0	0	0	0
Otu1086	0	0	0	0	0	0	0	0	0	0	0	0	0	0.0228128	0	0	0	0	0	0	0	0	0	0	0	0	0	0	0	0	0	0	0	0	0	0	0	0	0	0	0	0	0	0	0	0	0	0	0
Otu1087	0	0	0	0	0	0	0	0	0	0	0	0	0	0	0	0	0	0	0	0	0	0	0	0	0	0	0	0	0	0	0	0	0	0	0	0	0	0	0	0	0	0	0	0	0	0	0	0	0
Otu1088	0	0	0	0	0	0	0	0	0	0	0	0	0.0114064	0	0	0	0	0	0	0.0114064	0	0	0	0	0	0	0	0	0	0	0	0	0	0	0	0	0	0	0	0	0	0	0	0	0	0	0	0	0
Otu1089	0	0	0	0	0	0	0	0	0	0	0	0	0.0114064	0	0	0	0	0	0	0	0	0	0	0	0	0	0	0	0	0	0	0	0	0	0	0	0	0	0	0	0	0	0	0	0	0	0	0	0
Otu1090	0	0	0	0	0	0	0	0	0	0	0	0	0	0	0	0	0	0	0	0	0	0	0	0	0	0	0	0	0	0	0	0	0	0	0	0	0	0	0	0	0	0	0	0	0	0	0	0	0
Otu1091	0	0	0	0	0	0	0	0	0	0	0	0	0	0	0	0	0	0	0	0	0	0	0	0	0	0	0	0	0	0	0	0	0	0	0	0	0	0	0	0	0	0	0	0	0	0	0	0	0
Otu1092	0	0	0	0	0	0	0	0	0	0	0	0	0	0	0	0	0	0	0	0	0	0	0	0	0	0	0	0	0	0	0	0	0	0	0.0114064	0.0114064	0	0	0	0	0	0	0	0	0	0	0	0	0
Otu1093	0	0	0	0	0	0	0	0	0	0	0	0	0	0	0	0	0	0	0	0	0	0	0	0	0	0	0	0	0	0	0	0	0	0	0	0	0	0	0	0	0	0	0	0	0	0	0	0	0
Otu1094	0	0	0	0	0	0	0.0114064	0	0	0	0.0114064	0	0	0	0	0	0	0	0	0	0	0	0	0	0	0	0	0	0	0	0	0	0	0	0	0	0	0	0	0	0	0	0	0	0	0	0	0	0
Otu1095	0	0	0	0	0	0	0	0	0	0	0.0114064	0	0	0	0	0	0	0	0	0	0	0	0.0114064	0	0	0	0	0	0	0	0	0	0	0	0	0	0	0	0	0	0	0	0	0	0	0	0	0	0
Otu1096	0	0	0	0	0	0	0	0	0	0	0	0	0	0	0	0	0	0	0	0	0	0	0	0	0	0	0	0	0	0	0	0.0114064	0	0	0	0	0	0	0	0	0	0	0	0	0	0	0	0	0
Otu1097	0	0	0	0	0	0	0	0	0	0	0	0	0	0	0	0.0114064	0	0.0114064	0	0	0	0	0	0	0	0	0	0	0	0	0	0	0	0	0	0	0	0	0	0	0	0	0	0	0	0	0	0	0
Otu1098	0	0	0	0	0	0	0	0	0	0	0	0	0	0	0	0	0	0	0	0	0	0	0	0	0	0	0	0	0	0	0	0	0	0	0	0	0	0	0	0	0	0	0	0	0	0	0	0	0
Otu1099	0	0	0	0	0	0	0	0	0	0	0	0	0	0	0	0	0	0	0	0	0	0	0	0	0	0	0	0	0	0	0	0	0	0	0	0	0	0	0	0	0	0	0	0	0	0	0	0	0
Otu1100	0	0	0	0	0	0	0	0	0	0	0	0	0	0	0	0	0	0	0	0	0	0	0	0	0	0.0114064	0	0	0	0	0	0	0	0	0	0	0	0	0	0	0	0	0	0	0	0	0	0	0
Otu1101	0	0	0	0	0	0	0	0	0	0	0	0	0	0	0	0	0	0	0	0	0	0	0	0	0	0	0	0	0	0	0	0	0	0	0	0	0	0	0	0	0	0	0	0	0	0	0	0	0
Otu1102	0	0	0	0	0	0	0	0	0	0	0	0	0	0	0	0	0	0	0	0	0	0	0	0	0.0114064	0	0	0	0	0	0	0	0	0	0	0	0	0	0	0	0	0	0	0	0	0	0	0	0
Otu1103	0	0	0	0	0	0	0	0	0	0	0	0	0	0	0	0.0228128	0	0	0	0	0	0	0	0	0	0	0	0	0	0	0	0	0	0	0	0	0	0	0	0	0	0	0	0	0	0	0	0	0
Otu1104	0	0	0	0	0	0	0	0	0	0	0	0	0	0	0	0	0	0	0	0	0	0	0	0	0	0	0	0	0	0	0	0	0	0	0	0	0	0	0	0	0	0	0	0	0	0	0	0	0
Otu1105	0	0	0	0	0	0	0	0	0	0	0	0	0	0	0	0	0	0	0	0	0	0	0	0	0	0	0	0	0	0	0	0	0	0	0	0	0	0	0	0	0	0	0	0	0	0	0	0	0
Otu1106	0	0.0114064	0	0	0	0	0	0	0	0	0	0	0	0	0	0	0	0	0	0	0	0	0	0	0	0	0	0	0	0	0	0	0	0	0	0	0	0	0	0	0	0	0	0	0	0	0	0	0
Otu1107	0	0	0	0	0	0	0	0	0	0	0	0	0	0	0	0	0	0	0	0	0	0	0	0	0	0	0	0	0	0	0	0	0	0	0	0	0	0	0	0	0	0	0	0	0	0	0	0	0
Otu1108	0	0	0	0	0	0	0	0	0	0	0.0114064	0	0	0	0	0	0	0	0	0	0	0	0	0	0	0	0	0	0	0	0	0	0	0	0	0	0	0	0	0	0	0	0	0	0	0	0	0	0
Otu1109	0	0.0114064	0	0	0	0	0	0	0	0	0	0	0	0	0	0	0	0	0	0	0	0	0	0	0	0	0	0	0	0	0	0	0	0	0	0	0	0	0	0	0	0	0	0	0	0	0	0	0
Otu1110	0	0	0	0	0	0	0	0	0	0	0	0	0	0	0	0	0	0	0	0	0.0114064	0	0	0	0	0	0	0	0	0	0	0	0	0	0	0	0	0	0	0	0	0	0	0	0	0	0	0	0
Otu1111	0	0	0	0	0	0	0	0	0	0	0	0	0	0	0	0	0	0	0	0	0	0	0	0	0	0	0	0	0	0	0	0	0	0	0	0	0	0	0	0	0	0	0	0	0	0	0	0	0
Otu1112	0	0	0	0	0	0	0	0	0	0	0	0	0	0	0	0	0	0	0.0228128	0	0	0	0	0	0	0	0	0	0	0	0	0	0	0	0	0	0	0	0	0	0	0	0	0	0	0	0	0	0
Otu1113	0	0	0	0	0	0	0	0	0	0	0	0	0	0	0	0	0	0	0.0114064	0	0	0	0	0	0	0	0	0	0	0	0	0	0	0	0	0	0	0	0	0	0	0	0	0	0	0	0	0	0
Otu1114	0	0	0	0	0	0	0	0	0	0	0	0	0	0	0	0	0	0	0	0	0	0	0	0	0	0	0	0	0	0	0	0	0	0	0	0	0	0	0	0	0	0	0	0	0	0	0	0	0
Otu1115	0.0114064	0	0	0	0	0	0	0	0	0	0	0	0	0	0	0	0	0	0	0	0	0	0	0	0	0	0	0	0	0	0	0	0	0	0	0	0	0	0	0	0	0	0	0	0	0	0	0	0
Otu1116	0	0	0	0	0	0	0	0	0	0	0	0	0	0	0	0	0	0	0	0	0	0	0	0	0	0	0	0	0	0	0	0	0	0	0	0	0	0	0	0	0	0	0	0	0	0	0	0	0
Otu1117	0	0	0	0	0	0	0	0	0	0	0	0	0	0	0	0	0	0	0.0114064	0	0	0	0	0	0	0	0	0	0	0	0	0	0	0	0	0	0	0	0	0	0	0	0	0	0	0	0	0	0.0114064
Otu1118	0	0	0	0	0	0	0	0	0	0	0	0	0	0	0	0	0	0	0	0	0	0	0	0	0	0	0	0	0	0	0	0	0	0	0	0	0	0	0	0	0	0	0	0	0	0	0	0	0
Otu1119	0	0	0	0	0	0	0	0	0	0	0	0	0	0	0	0	0	0	0	0	0	0	0	0	0	0	0	0	0	0	0	0	0	0	0	0	0	0	0	0	0	0	0	0	0	0	0	0	0
Otu1120	0	0	0	0	0	0	0	0	0	0	0	0	0	0	0.0114064	0	0	0	0.0114064	0	0	0	0	0	0	0	0	0	0	0	0	0	0	0	0	0	0	0	0	0	0	0	0	0	0	0	0	0	0
Otu1121	0	0	0	0	0	0	0	0	0	0.0114064	0	0	0	0	0	0	0	0	0	0	0	0	0	0	0	0	0	0	0	0	0	0	0	0	0	0	0	0	0	0	0	0	0	0	0	0	0	0	0
Otu1122	0	0	0	0	0	0	0	0	0	0	0	0	0	0	0	0	0	0	0	0	0	0	0	0	0	0	0	0	0	0	0	0	0.0228128	0	0	0	0	0	0	0	0	0	0	0	0	0	0	0	0
Otu1123	0.0114064	0	0	0	0	0	0	0	0	0	0	0	0	0	0	0	0	0	0	0	0	0	0	0	0	0	0	0	0	0	0	0	0	0	0	0	0	0	0	0	0	0	0	0	0	0	0	0	0
Otu1124	0	0	0	0	0	0	0	0	0	0	0	0	0	0	0	0	0	0	0	0	0	0	0	0	0	0	0	0	0	0	0	0	0	0	0	0	0	0	0	0	0	0	0	0	0	0	0	0	0
Otu1125	0	0	0	0	0	0	0	0	0	0	0	0	0	0	0	0	0	0	0	0	0	0	0	0	0	0	0	0	0	0	0	0	0	0	0	0	0	0	0	0	0	0	0	0	0	0	0	0	0
Otu1126	0	0	0	0	0	0	0	0	0	0	0	0	0	0	0	0	0	0	0	0	0	0	0	0	0	0	0	0	0	0	0	0	0	0	0	0	0	0	0	0	0	0	0	0	0	0	0	0	0
Otu1127	0	0	0	0	0	0	0	0	0	0	0	0	0	0	0	0	0	0	0	0	0	0	0	0	0	0	0	0	0	0	0	0	0	0	0	0	0	0	0	0	0	0	0	0	0	0	0	0	0
Otu1128	0	0	0	0	0	0	0	0	0	0	0	0	0	0	0	0.0114064	0	0	0	0	0	0	0	0	0	0	0	0	0	0	0	0	0	0	0	0	0	0	0	0	0	0	0	0	0	0	0	0	0
Otu1129	0	0	0	0	0	0	0	0	0	0	0	0	0	0	0	0.0114064	0	0	0.0114064	0	0	0	0	0	0	0	0	0	0	0	0	0	0	0	0	0	0	0	0	0	0	0	0	0	0	0	0	0	0
Otu1130	0	0	0	0	0	0	0	0	0	0	0	0	0	0	0	0	0	0	0	0	0	0	0	0	0	0.0114064	0	0	0	0	0	0	0	0	0	0	0	0	0	0	0	0	0	0	0	0	0	0	0
Otu1131	0	0	0	0	0	0	0	0	0	0	0	0	0	0	0	0	0	0	0	0	0	0	0	0	0	0.0114064	0	0	0	0	0	0	0	0	0	0	0	0	0	0	0	0	0	0	0	0	0	0	0
Otu1132	0	0	0	0	0	0	0	0	0	0	0.0228128	0	0	0	0	0	0	0	0	0	0	0	0	0	0	0	0	0	0	0	0	0	0	0	0	0	0	0	0	0	0	0	0	0	0	0	0	0	0
Otu1133	0	0	0	0	0	0	0	0	0	0	0	0	0	0	0	0	0.0114064	0.0114064	0	0	0	0	0	0	0	0	0	0	0	0	0	0	0	0	0	0	0	0	0	0	0	0	0	0	0	0	0	0	0
Otu1134	0	0	0	0	0	0	0	0	0	0	0	0	0	0	0	0	0	0	0	0	0	0	0	0	0	0	0	0	0	0	0	0	0	0	0	0	0	0	0	0	0	0	0	0	0	0	0	0	0
Otu1135	0	0	0	0	0	0	0	0	0	0	0	0	0	0	0	0	0	0	0	0	0	0	0	0	0	0	0	0	0	0	0	0	0	0	0	0	0	0	0	0	0	0	0	0	0	0	0	0	0
Otu1136	0	0	0	0	0	0	0	0	0	0	0	0	0.0114064	0	0	0	0	0.0114064	0	0	0	0	0	0	0	0	0	0	0	0	0	0	0	0	0	0	0	0	0	0	0	0	0	0	0	0	0	0	0
Otu1137	0	0	0	0	0	0	0	0	0	0	0	0	0	0	0	0	0	0	0	0	0	0	0	0	0	0	0	0	0	0	0	0	0	0	0	0	0	0	0	0	0	0	0	0	0	0	0	0	0
Otu1138	0	0	0	0	0	0	0	0	0	0	0	0	0	0	0	0	0	0	0	0	0	0	0	0	0	0	0	0	0	0	0	0	0	0	0	0	0	0	0	0	0	0	0	0	0	0	0	0	0
Otu1139	0	0	0	0	0	0	0	0	0	0	0	0	0	0	0	0	0	0	0	0.0114064	0	0	0	0	0	0	0	0	0	0	0	0	0	0	0	0	0	0	0	0	0	0	0	0	0	0	0	0	0.0114064
Otu1140	0	0	0	0	0	0	0	0	0	0	0	0	0	0	0	0	0	0	0.0114064	0.0114064	0	0	0	0	0	0	0	0	0	0	0	0	0	0	0	0	0	0	0	0	0	0	0	0	0	0	0	0	0
Otu1141	0	0	0	0	0	0	0	0	0	0	0	0	0	0	0	0	0	0.0228128	0	0	0	0	0	0	0	0	0	0	0	0	0	0	0	0	0	0	0	0	0	0	0	0	0	0	0	0	0	0	0
Otu1142	0	0	0	0	0	0	0	0	0	0	0	0	0	0	0	0	0	0	0	0.0228128	0	0	0	0	0	0	0	0	0	0	0	0	0	0	0	0	0	0	0	0	0	0	0	0	0	0	0	0	0
Otu1143	0	0	0	0	0	0	0	0	0	0	0	0	0	0	0	0	0	0.0114064	0	0	0	0	0.0114064	0	0	0	0	0	0	0	0	0	0	0	0	0	0	0	0	0	0	0	0	0	0	0	0	0	0
Otu1144	0	0	0	0	0	0	0	0	0	0	0	0	0	0	0	0	0	0.0114064	0	0	0	0	0	0	0	0	0	0	0	0	0	0	0	0	0	0	0	0	0	0	0	0	0	0	0	0	0.0114064	0	0
Otu1145	0	0	0	0	0	0	0	0	0	0	0	0	0.0114064	0	0	0	0	0	0	0	0	0	0	0	0	0	0	0	0	0	0	0	0	0	0	0	0	0	0	0	0	0	0	0	0	0	0	0	0
Otu1146	0.0114064	0	0	0	0	0	0	0	0	0	0	0	0	0	0	0	0	0	0	0	0	0	0	0	0	0	0	0	0	0	0	0	0	0	0	0	0	0	0	0	0	0	0	0	0	0	0	0	0
Otu1147	0	0	0	0	0	0	0	0.0114064	0	0	0	0	0	0	0	0	0	0.0114064	0	0	0	0	0	0	0	0	0	0	0	0	0	0	0	0	0	0	0	0	0	0	0	0	0	0	0	0	0	0	0
Otu1148	0	0	0	0	0	0	0	0	0	0.0228128	0	0	0	0	0	0	0	0	0	0	0	0	0	0	0	0	0	0	0	0	0	0	0	0	0	0	0	0	0	0	0	0	0	0	0	0	0	0	0
Otu1149	0	0	0	0	0	0	0	0	0	0	0	0	0	0	0	0	0	0	0	0	0	0	0	0	0	0	0	0	0	0	0	0.0228128	0	0	0	0	0	0	0	0	0	0	0	0	0	0	0	0	0
Otu1150	0	0	0	0	0	0	0	0	0	0	0	0	0	0	0	0	0	0	0	0	0	0	0	0	0	0	0	0	0	0	0	0	0	0	0	0	0	0	0	0	0	0	0	0	0	0	0	0	0
Otu1151	0	0	0	0	0	0	0	0	0	0	0	0	0.0114064	0.0114064	0	0	0	0	0	0	0	0	0	0	0	0	0	0	0	0	0	0	0	0	0	0	0	0	0	0	0	0	0	0	0	0	0	0	0
Otu1152	0	0	0	0	0	0	0	0	0	0	0	0	0	0	0	0	0	0	0	0	0	0	0	0	0	0	0	0	0	0	0	0	0	0	0	0	0	0	0	0	0	0	0	0	0	0	0	0	0
Otu1153	0	0	0	0	0	0	0	0	0	0	0	0	0	0	0	0.0114064	0	0	0	0.0114064	0	0	0	0	0	0	0	0	0	0	0	0	0	0	0	0	0	0	0	0	0	0	0	0	0	0	0	0	0
Otu1154	0	0	0	0	0	0	0	0	0	0.0228128	0	0	0	0	0	0	0	0	0	0	0	0	0	0	0	0	0	0	0	0	0	0	0	0	0	0	0	0	0	0	0	0	0	0	0	0	0	0	0
Otu1155	0	0	0	0	0	0	0	0	0	0	0	0	0	0.0228128	0	0	0	0	0	0	0	0	0	0	0	0	0	0	0	0	0	0	0	0	0	0	0	0	0	0	0	0	0	0	0	0	0	0	0
Otu1156	0	0	0	0	0	0	0	0	0	0	0	0	0	0.0114064	0	0	0	0	0	0.0114064	0	0	0	0	0	0	0	0	0	0	0	0	0	0	0	0	0	0	0	0	0	0	0	0	0	0	0	0	0
Otu1157	0	0	0	0	0	0	0	0	0	0	0	0	0	0	0	0	0	0	0	0	0	0	0	0	0	0	0	0	0	0	0	0	0	0	0	0	0	0	0	0	0	0	0	0	0	0	0	0	0
Otu1158	0	0.0114064	0	0	0	0	0	0	0	0	0	0	0	0	0	0	0	0	0	0	0	0	0	0	0	0	0	0	0	0	0	0	0	0	0	0	0	0	0	0	0	0	0	0	0	0	0	0	0
Otu1159	0	0	0	0	0	0	0	0	0	0	0	0	0	0	0	0	0	0	0	0	0	0	0	0	0	0	0	0	0	0	0	0	0	0	0	0	0	0	0	0	0	0	0	0	0	0	0	0	0
Otu1160	0	0	0	0	0	0.0228128	0	0	0	0	0	0	0	0	0	0	0	0	0	0	0	0	0	0	0	0	0	0	0	0	0	0	0	0	0	0	0	0	0	0	0	0	0	0	0	0	0	0	0
Otu1161	0	0	0	0	0	0	0	0	0	0.0228128	0	0	0	0	0	0	0	0	0	0	0	0	0	0	0	0	0	0	0	0	0	0	0	0	0	0	0	0	0	0	0	0	0	0	0	0	0	0	0
Otu1162	0	0	0	0	0	0	0	0	0	0	0	0	0	0	0	0	0	0	0	0	0	0	0	0	0	0	0	0	0	0	0	0	0	0	0	0	0	0	0	0	0	0	0	0	0	0	0	0	0
Otu1163	0	0	0	0	0	0	0	0	0	0	0	0	0	0	0	0	0	0	0	0	0	0	0	0	0	0	0	0	0	0	0	0	0	0	0	0	0	0	0	0	0	0	0	0	0	0	0	0	0
Otu1164	0	0	0	0	0	0	0	0	0.0114064	0	0	0	0	0	0	0	0	0	0	0	0	0	0	0	0	0	0	0	0	0	0	0	0	0	0	0	0	0	0	0	0	0	0	0	0	0	0	0	0
Otu1165	0	0	0	0	0	0	0	0	0	0	0	0	0.0114064	0	0	0	0	0	0.0114064	0	0	0	0	0	0	0	0	0	0	0	0	0	0	0	0	0	0	0	0	0	0	0	0	0	0	0	0	0	0
Otu1166	0	0.0114064	0	0	0	0	0	0	0	0	0	0	0	0	0	0	0	0	0.0114064	0	0	0	0	0	0	0	0	0	0	0	0	0	0	0	0	0	0	0	0	0	0	0	0	0	0	0	0	0	0
Otu1167	0	0	0	0	0	0	0	0	0.0114064	0.0114064	0	0	0	0	0	0	0	0	0	0	0	0	0	0	0	0	0	0	0	0	0	0	0	0	0	0	0	0	0	0	0	0	0	0	0	0	0	0	0
Otu1168	0	0	0	0	0	0	0	0	0	0	0	0	0	0	0	0	0	0	0	0	0	0	0	0	0	0	0	0	0	0	0	0	0	0	0	0	0	0	0	0	0	0	0	0	0	0	0	0	0
Otu1169	0	0	0	0	0	0	0	0	0	0	0	0	0	0	0	0	0	0	0	0	0	0	0	0	0	0.0114064	0	0	0	0	0	0	0	0	0	0	0	0	0	0	0	0	0	0	0	0	0	0	0
Otu1170	0	0	0	0	0	0	0	0	0	0	0	0	0	0	0	0	0	0	0	0.0228128	0	0	0	0	0	0	0	0	0	0	0	0	0	0	0	0	0	0	0	0	0	0	0	0	0	0	0	0	0
Otu1171	0	0	0	0	0	0	0	0	0	0	0	0	0	0	0	0	0	0	0	0	0	0	0	0	0	0.0114064	0	0	0	0	0	0	0	0	0	0	0	0	0	0	0	0	0	0	0	0	0	0	0
Otu1172	0	0	0	0	0	0	0	0	0	0	0	0	0	0	0	0	0	0	0	0	0	0	0	0	0	0	0	0	0	0	0	0.0114064	0	0	0	0	0	0	0	0	0	0	0	0	0.0114064	0	0	0	0
Otu1173	0	0	0	0	0	0	0	0	0	0	0	0	0	0	0	0	0	0	0	0	0	0	0	0	0	0	0	0	0	0	0	0	0	0	0	0	0	0	0	0	0	0	0	0	0	0	0	0	0
Otu1174	0	0	0	0	0	0	0	0	0	0	0	0	0	0	0	0	0	0	0	0	0	0	0	0	0.0114064	0	0	0	0	0	0	0	0	0	0	0	0	0	0	0	0	0	0	0	0	0	0	0	0
Otu1175	0	0	0	0	0	0	0	0	0	0	0	0	0	0	0	0	0	0	0	0	0	0	0	0	0	0	0	0	0	0	0	0	0	0	0	0	0	0	0	0	0	0	0	0	0	0	0	0	0
Otu1176	0	0	0	0	0	0	0	0	0	0	0	0	0	0	0	0	0	0	0	0	0	0	0	0	0.0114064	0	0	0	0	0	0	0	0	0	0	0	0	0	0	0	0	0	0	0	0	0	0	0	0
Otu1177	0	0	0	0	0	0	0	0	0	0	0	0	0	0	0	0	0	0	0	0.0114064	0	0	0	0	0	0	0	0	0	0	0	0	0	0	0	0	0	0.0114064	0	0	0	0	0	0	0	0	0	0	0
Otu1178	0	0	0	0	0	0	0	0	0	0	0	0	0	0	0	0	0	0	0	0	0	0	0	0	0	0	0	0	0	0	0	0	0	0	0	0	0	0	0	0	0	0	0	0	0	0	0	0	0
Otu1179	0	0	0	0	0	0	0	0	0	0	0	0	0	0	0	0	0	0	0	0	0	0	0	0	0	0	0	0	0	0	0	0	0	0	0	0	0	0	0	0	0	0	0	0	0	0	0	0	0
Otu1180	0	0	0	0	0	0	0	0	0	0	0	0	0	0	0	0	0	0	0	0	0	0	0	0	0	0	0	0	0	0	0	0	0	0	0	0	0	0	0	0	0	0	0	0	0	0	0	0.0228128	0
Otu1181	0.0114064	0	0	0	0	0	0	0	0	0	0	0	0	0	0	0	0	0	0	0	0	0	0	0	0	0	0	0	0	0	0	0	0	0	0	0	0	0	0	0	0	0	0	0	0	0	0	0	0
Otu1182	0	0	0	0	0	0	0	0	0	0	0	0	0	0	0	0	0	0	0	0	0	0	0	0	0	0	0	0	0	0	0	0	0	0	0	0	0	0	0	0	0	0	0	0	0	0	0	0	0
Otu1183	0	0	0	0	0	0	0	0	0	0	0	0	0	0	0	0	0	0	0	0	0	0	0	0	0	0	0	0	0	0	0	0	0	0	0	0	0	0	0	0	0	0	0	0	0	0	0	0	0
Otu1184	0	0	0	0	0	0	0	0	0	0	0	0	0	0	0	0	0	0	0	0	0	0	0	0	0	0	0	0	0	0	0	0	0	0	0	0	0	0	0	0	0	0	0	0	0	0	0	0	0
Otu1185	0	0	0	0	0	0	0	0	0	0	0	0	0	0	0	0	0	0	0	0	0	0	0	0	0	0	0	0	0	0	0	0	0	0	0	0	0	0	0	0	0	0	0	0	0	0	0	0	0
Otu1186	0	0	0	0	0	0	0	0	0	0	0	0	0	0	0	0	0	0	0	0	0	0	0	0	0	0	0	0	0	0	0	0	0	0	0	0	0	0	0	0	0	0	0	0	0	0	0	0	0
Otu1187	0	0	0	0	0	0	0	0	0	0	0	0	0	0	0	0	0	0	0	0	0	0	0	0	0	0	0	0	0	0	0	0	0	0	0	0	0	0	0	0	0	0	0	0	0	0	0	0	0
Otu1188	0	0	0	0	0	0	0	0	0	0	0	0	0	0	0	0	0	0	0	0	0	0	0.0114064	0.0114064	0	0	0	0	0	0	0	0	0	0	0	0	0	0	0	0	0	0	0	0	0	0	0	0	0
Otu1189	0	0	0	0	0	0	0	0	0	0	0	0	0	0	0	0	0	0	0	0	0.0114064	0	0	0	0	0	0.0114064	0	0	0	0	0	0	0	0	0	0	0	0	0	0	0	0	0	0	0	0	0	0
Otu1190	0	0	0	0	0	0	0	0	0	0	0	0	0	0	0	0	0	0	0	0	0	0	0	0	0	0	0	0	0	0	0	0	0	0	0	0	0.0114064	0	0	0	0	0	0	0	0	0	0	0	0
Otu1191	0.0114064	0	0	0	0	0	0	0	0	0	0	0	0	0	0	0	0	0	0	0	0	0	0	0	0	0	0	0	0	0	0	0	0	0	0	0	0	0	0	0	0	0	0	0	0	0	0	0	0
Otu1192	0	0	0	0	0	0	0	0	0	0	0	0	0	0	0	0	0	0	0	0	0	0	0	0	0	0.0114064	0	0	0	0	0	0	0	0	0	0	0	0	0	0	0	0	0	0	0	0	0	0	0
Otu1193	0	0	0	0	0	0	0	0	0	0	0	0	0	0	0	0	0	0	0	0	0	0	0	0	0	0.0114064	0	0	0	0	0	0	0	0	0	0	0	0	0	0	0	0	0	0	0	0	0	0	0
Otu1194	0	0	0	0	0	0	0	0	0	0	0	0	0	0	0	0	0	0	0	0	0	0	0	0	0	0	0	0	0	0	0	0	0	0	0	0	0	0	0	0	0	0	0	0	0	0	0	0	0
Otu1195	0.0114064	0	0	0	0	0	0	0	0	0	0	0	0	0	0	0	0	0	0	0	0	0	0	0	0	0	0	0	0	0	0	0.0114064	0	0	0	0	0	0	0	0	0	0	0	0	0	0	0	0	0
Otu1196	0.0114064	0	0	0	0	0	0	0	0	0	0	0	0	0	0	0	0	0	0	0	0	0	0	0	0	0	0	0	0	0	0	0	0	0	0	0	0	0	0	0	0	0	0	0	0	0	0	0	0
Otu1197	0	0	0	0	0	0	0	0.0114064	0	0	0	0	0	0	0	0	0	0	0	0	0	0	0	0	0	0	0	0	0	0	0	0	0	0	0	0	0	0	0	0	0	0	0	0	0	0	0	0	0
Otu1198	0	0	0	0	0	0	0	0	0	0	0	0	0	0	0	0	0	0	0	0	0	0	0	0	0.0114064	0	0	0	0	0	0	0	0	0	0	0	0	0	0	0	0	0	0	0	0	0	0	0	0
Otu1199	0	0	0	0	0	0	0	0	0	0	0	0	0	0	0	0	0	0	0	0	0	0	0	0	0	0	0	0	0	0	0	0	0	0	0	0	0	0.0114064	0	0	0.0114064	0	0	0	0	0	0	0	0
Otu1200	0	0	0	0	0	0	0.0114064	0	0	0	0	0	0	0	0	0	0	0	0	0	0	0	0	0	0	0	0	0	0	0	0	0	0	0	0	0	0	0	0	0	0	0	0	0	0	0	0	0	0
Otu1201	0	0	0	0	0	0	0	0	0	0	0	0	0	0	0	0	0	0	0	0	0	0	0	0	0	0	0	0	0	0	0	0	0	0	0	0	0	0	0	0	0	0	0	0	0	0	0	0	0
Otu1202	0	0	0	0	0	0	0	0	0	0	0	0	0	0	0	0	0	0	0	0	0	0	0	0	0	0	0	0	0	0	0	0	0	0	0	0	0	0	0.0114064	0	0	0	0	0.0114064	0	0	0	0	0
Otu1203	0	0	0	0	0	0	0	0	0	0	0	0	0	0	0	0	0	0	0	0	0	0	0	0	0	0	0	0	0	0	0	0	0	0	0	0	0.0114064	0	0	0	0	0	0	0	0	0	0	0	0
Otu1204	0	0	0	0	0	0	0	0	0	0	0	0	0	0	0	0	0	0	0	0	0	0	0	0	0	0.0114064	0	0	0	0	0	0	0	0	0	0	0	0	0	0	0	0	0	0.0114064	0	0	0	0	0
Otu1205	0	0	0	0	0	0	0	0	0	0	0	0	0	0	0	0	0	0	0	0	0	0	0.0114064	0	0	0	0	0	0	0	0	0	0	0	0	0	0	0	0	0	0	0	0	0	0	0.0114064	0	0	0
Otu1206	0	0	0	0	0	0	0	0	0	0	0	0	0.0114064	0	0	0	0	0	0	0	0	0	0	0	0	0	0	0	0	0	0	0	0	0	0	0	0	0	0	0	0	0	0	0	0	0	0	0	0
Otu1207	0	0	0	0	0	0	0	0	0	0	0	0	0	0	0	0	0	0	0	0	0	0	0	0	0	0	0.0114064	0	0	0	0	0	0	0	0	0	0	0	0	0	0	0	0	0	0	0	0	0	0
Otu1208	0	0	0	0	0	0	0	0	0	0	0	0	0.0114064	0	0	0	0	0	0	0	0	0	0	0	0	0	0	0	0	0	0	0	0	0	0	0	0	0	0	0	0	0.0114064	0	0	0	0	0	0	0
Otu1209	0	0	0	0	0	0	0	0	0	0	0	0	0	0	0	0	0	0	0	0	0	0	0	0	0	0	0	0	0	0	0	0	0	0	0	0	0	0	0	0	0	0	0	0	0	0	0	0	0
Otu1210	0	0	0	0	0	0	0.0114064	0	0	0	0	0	0	0	0	0	0	0	0	0	0	0	0	0	0	0	0	0	0	0	0	0	0	0	0	0	0	0	0	0	0	0	0	0	0	0	0	0	0
Otu1211	0	0	0	0	0	0	0	0	0	0	0	0	0	0	0	0	0	0	0	0	0	0	0	0	0	0	0	0	0	0	0	0	0	0	0	0	0.0114064	0	0	0	0	0	0	0	0	0	0	0	0
Otu1212	0	0	0	0	0	0	0	0	0	0	0	0	0	0	0	0	0	0	0	0	0	0	0	0	0	0	0	0	0	0	0	0	0	0	0	0	0	0	0	0	0	0	0	0	0	0	0	0	0
Otu1213	0	0	0	0	0	0	0	0	0	0	0	0	0	0	0	0	0	0	0	0	0	0	0	0	0	0	0	0.0228128	0	0	0	0	0	0	0	0	0	0	0	0	0	0	0	0	0	0	0	0	0
Otu1214	0	0	0	0	0	0	0.0114064	0	0	0	0	0	0	0	0	0	0	0	0	0	0	0	0	0	0	0	0	0	0	0	0	0	0	0	0	0	0	0	0	0	0	0	0	0	0	0	0	0	0
Otu1215	0	0	0	0	0	0	0	0	0	0	0	0	0	0	0	0	0	0	0	0	0	0	0	0	0	0	0	0	0	0	0	0	0	0	0	0	0	0	0	0	0	0	0	0	0	0	0	0	0
Otu1216	0	0	0	0	0	0	0	0	0	0	0	0	0	0	0	0	0	0	0	0	0	0	0	0	0	0	0	0	0	0	0	0	0	0	0	0	0	0	0	0	0	0	0	0	0	0	0	0	0
Otu1217	0	0	0	0	0	0	0	0.0114064	0	0	0	0	0	0	0	0	0	0	0	0	0	0	0	0	0	0	0	0	0	0	0	0	0	0	0	0	0	0	0	0	0	0	0	0	0	0	0	0	0
Otu1218	0	0	0	0	0	0	0.0114064	0	0	0	0	0	0	0	0	0	0	0	0	0	0	0	0	0	0	0	0	0	0	0	0	0	0	0	0	0	0	0	0	0	0	0	0	0	0	0	0	0	0
Otu1219	0	0	0	0	0	0	0	0	0	0	0	0	0	0	0	0	0	0	0	0	0	0	0	0	0	0	0	0	0	0	0	0	0	0	0	0	0	0	0	0	0	0	0	0	0	0	0	0	0
Otu1220	0	0	0	0	0	0	0	0	0	0	0	0	0.0114064	0	0	0	0	0	0	0	0	0	0	0	0	0	0	0	0	0	0	0	0	0	0	0	0	0	0	0	0	0	0	0	0	0	0	0	0.0114064
Otu1221	0	0	0	0	0	0	0	0	0	0	0	0	0	0	0	0	0	0	0	0	0	0	0	0	0	0	0	0	0	0	0	0	0	0	0	0	0	0	0	0	0	0	0	0	0	0	0	0	0
Otu1222	0	0.0114064	0	0	0	0	0	0.0114064	0	0	0	0	0	0	0	0	0	0	0	0	0	0	0	0	0	0	0	0	0	0	0	0	0	0	0	0	0	0	0	0	0	0	0	0	0	0	0	0	0
Otu1223	0	0	0	0	0	0	0	0.0114064	0	0	0	0	0	0	0	0	0	0	0	0	0	0	0	0	0	0	0	0	0	0	0	0	0	0	0	0	0	0	0	0	0	0	0	0	0	0	0	0	0
Otu1224	0	0	0	0	0	0	0	0.0228128	0	0	0	0	0	0	0	0	0	0	0	0	0	0	0	0	0	0	0	0	0	0	0	0	0	0	0	0	0	0	0	0	0	0	0	0	0	0	0	0	0
Otu1225	0	0	0	0	0	0	0	0	0	0	0	0	0	0	0	0	0	0	0	0	0	0	0	0	0	0	0	0	0	0	0	0	0	0	0	0	0	0	0	0	0	0	0	0	0	0	0	0	0
Otu1226	0	0	0	0	0	0	0	0	0	0	0	0	0.0114064	0	0	0	0	0	0	0	0	0.0114064	0	0	0	0	0	0	0	0	0	0	0	0	0	0	0	0	0	0	0	0	0	0	0	0	0	0	0
Otu1227	0	0	0	0	0	0	0	0	0	0	0	0	0	0	0	0	0	0	0	0	0	0	0	0	0	0	0	0	0	0	0	0	0	0	0	0	0	0	0	0	0	0	0	0	0	0	0	0	0.0114064
Otu1228	0.0114064	0	0	0	0	0	0	0	0.0114064	0	0	0	0	0	0	0	0	0	0	0	0	0	0	0	0	0	0	0	0	0	0	0	0	0	0	0	0	0	0	0	0	0	0	0	0	0	0	0	0
Otu1229	0	0	0	0	0	0	0	0	0	0	0	0	0	0	0	0	0	0	0	0	0	0	0	0	0	0	0	0.0114064	0	0	0	0	0	0	0	0	0	0	0	0	0	0	0	0	0	0	0	0	0
Otu1230	0.0114064	0.0114064	0	0	0	0	0	0	0	0	0	0	0	0	0	0	0	0	0	0	0	0	0	0	0	0	0	0	0	0	0	0	0	0	0	0	0	0	0	0	0	0	0	0	0	0	0	0	0
Otu1231	0	0	0	0	0	0	0	0	0	0	0	0.0228128	0	0	0	0	0	0	0	0	0	0	0	0	0	0	0	0	0	0	0	0	0	0	0	0	0	0	0	0	0	0	0	0	0	0	0	0	0
Otu1232	0	0	0	0	0	0	0	0	0	0	0	0	0	0	0	0	0	0	0	0	0	0	0	0	0	0	0	0	0	0	0	0	0	0	0	0	0	0	0	0	0	0	0	0	0	0	0	0	0.0114064
Otu1233	0	0	0	0	0	0	0	0	0	0	0	0	0.0114064	0	0	0	0	0	0	0	0	0	0	0	0	0	0	0	0	0	0	0	0	0	0	0	0.0114064	0	0	0	0	0	0	0	0	0	0	0	0
Otu1234	0	0	0	0	0	0	0	0	0	0	0	0	0	0	0	0	0	0	0	0	0	0	0	0	0	0	0	0	0	0	0	0	0	0	0	0	0	0	0	0	0	0	0	0	0	0	0	0	0
Otu1235	0	0.0114064	0	0	0	0	0	0	0	0	0	0	0	0	0	0	0	0	0	0	0	0	0	0	0	0.0114064	0	0	0	0	0	0	0	0	0	0	0	0	0	0	0	0	0	0	0	0	0	0	0
Otu1236	0	0	0	0	0	0	0	0	0	0	0	0	0	0	0	0	0	0	0.0114064	0	0	0	0	0	0	0	0	0	0	0	0	0	0	0	0	0	0	0	0	0	0	0	0	0.0114064	0	0	0	0	0
Otu1237	0.0114064	0	0	0	0	0	0	0	0	0	0	0	0	0	0	0	0	0	0	0	0	0	0	0	0	0	0	0	0	0	0	0	0	0	0	0	0	0	0	0	0	0	0	0	0	0	0	0	0
Otu1238	0	0	0	0	0	0	0.0114064	0	0	0	0	0	0	0	0	0	0	0	0	0	0	0	0	0	0	0	0	0	0	0	0	0	0	0	0	0	0	0	0	0	0	0	0.0114064	0	0	0	0	0	0
Otu1239	0	0	0	0	0	0	0	0	0	0	0	0	0	0	0	0	0	0	0	0	0	0	0	0	0	0	0	0	0	0	0	0	0	0	0	0	0	0	0	0	0	0	0	0	0	0	0	0	0
Otu1240	0	0	0	0	0	0	0	0	0	0	0	0	0	0	0	0	0	0	0	0	0	0	0	0	0	0	0	0	0	0	0	0	0	0	0	0	0	0	0	0	0	0	0	0	0	0	0.0114064	0.0114064	0
Otu1241	0	0	0	0	0	0	0	0	0	0	0	0	0	0	0	0	0	0	0	0	0	0	0	0	0	0	0	0	0	0	0	0	0	0	0	0	0.0114064	0.0114064	0	0	0	0	0	0	0	0	0	0	0
Otu1242	0	0	0	0	0	0	0	0	0	0	0	0	0	0	0	0	0	0	0	0	0	0	0	0	0	0	0	0	0	0	0	0	0	0	0	0	0	0	0	0	0	0	0	0	0	0	0	0	0
Otu1243	0	0	0	0	0	0	0	0	0	0	0	0	0	0	0	0	0	0	0.0114064	0	0	0	0	0	0	0	0	0	0	0	0	0	0	0	0	0	0	0	0	0	0	0	0	0.0114064	0	0	0	0	0
Otu1244	0	0	0	0	0	0	0.0228128	0	0	0	0	0	0	0	0	0	0	0	0	0	0	0	0	0	0	0	0	0	0	0	0	0	0	0	0	0	0	0	0	0	0	0	0	0	0	0	0	0	0
Otu1245	0	0	0	0	0	0	0	0	0	0	0	0	0	0	0	0	0	0	0	0	0	0	0	0	0	0	0	0	0	0	0	0	0	0	0	0	0	0	0	0	0	0	0	0	0	0	0	0	0
Otu1246	0	0	0	0	0	0	0	0	0	0	0	0	0	0	0	0	0	0	0	0	0	0	0	0	0	0	0	0	0	0	0	0	0	0	0	0	0	0	0	0	0	0	0	0	0	0	0	0	0
Otu1247	0	0	0	0	0	0	0	0	0	0	0	0	0	0	0	0	0	0	0	0	0	0	0	0.0114064	0	0	0	0	0	0	0	0	0	0	0	0	0	0.0114064	0	0	0	0	0	0	0	0	0	0	0
Otu1248	0	0	0	0	0	0	0.0114064	0	0	0	0	0	0	0	0	0	0	0	0	0	0	0	0	0	0	0	0	0	0	0	0	0	0	0	0	0	0	0	0	0	0	0	0	0	0	0	0	0	0
Otu1249	0	0	0	0	0	0	0	0	0	0	0	0	0	0	0	0	0	0	0	0	0	0	0	0	0	0	0	0	0	0	0	0	0	0	0	0	0	0	0	0	0	0	0	0	0	0	0	0	0
Otu1250	0	0	0	0	0	0	0	0	0	0	0	0	0	0	0	0	0	0	0	0	0	0.0114064	0	0	0	0	0	0	0	0	0	0	0	0	0	0	0	0	0	0	0	0	0	0.0114064	0	0	0	0	0
Otu1251	0	0	0	0	0	0	0	0	0	0	0	0	0	0	0	0	0	0	0	0	0	0	0	0	0	0	0	0	0	0	0	0	0	0	0	0	0	0	0	0	0	0	0	0	0	0	0	0	0
Otu1252	0	0	0	0	0	0	0	0	0	0	0	0	0	0	0	0	0	0	0	0	0	0	0	0	0	0	0	0	0	0	0	0	0	0	0	0	0	0	0	0	0	0	0	0	0	0	0	0	0
Otu1253	0	0	0	0	0	0	0	0	0	0	0	0	0	0	0	0	0	0	0.0114064	0	0	0	0	0	0	0	0	0	0	0	0	0	0	0	0	0	0	0.0114064	0	0	0	0	0	0	0	0	0	0	0
Otu1254	0	0	0	0	0	0	0	0	0	0	0	0	0	0	0	0	0	0	0	0	0	0	0	0	0	0	0	0	0	0	0	0	0	0	0	0	0	0	0	0	0	0	0	0	0	0	0	0	0
Otu1255	0	0	0	0	0	0	0	0	0	0	0	0	0	0	0	0	0	0	0	0.0114064	0	0	0	0	0.0114064	0	0	0	0	0	0	0	0	0	0	0	0	0	0	0	0	0	0	0	0	0	0	0	0
Otu1256	0	0	0	0	0	0	0	0	0	0	0	0	0	0	0	0	0	0	0	0	0	0	0	0	0	0	0.0114064	0.0114064	0	0	0	0	0	0	0	0	0	0	0	0	0	0	0	0	0	0	0	0	0
Otu1257	0	0	0	0	0	0	0	0	0	0	0	0	0	0	0	0	0	0	0	0	0	0	0	0	0	0	0.0114064	0	0	0	0	0	0	0	0	0	0	0	0	0	0	0	0	0	0	0.0114064	0	0	0
Otu1258	0	0	0	0	0	0	0	0	0	0	0	0	0	0	0	0	0	0	0	0	0	0	0	0	0	0	0	0	0	0	0	0	0	0	0	0	0	0	0	0	0	0	0	0	0	0	0	0	0
Otu1259	0	0	0	0	0	0	0	0	0	0	0	0	0	0	0	0	0	0	0	0	0	0	0	0	0	0	0.0114064	0	0	0	0	0	0	0	0	0	0	0	0	0	0	0	0	0	0	0.0114064	0	0	0
Otu1260	0	0	0	0	0	0	0	0	0	0	0	0	0	0	0	0	0	0	0	0.0114064	0	0	0	0	0	0	0	0	0	0	0	0	0	0	0	0	0.0114064	0	0	0	0	0	0	0	0	0	0	0	0
Otu1261	0	0	0	0	0	0	0.0114064	0.0114064	0	0	0	0	0	0	0	0	0	0	0	0	0	0	0	0	0	0	0	0	0	0	0	0	0	0	0	0	0	0	0	0	0	0	0	0	0	0	0	0	0
Otu1262	0	0	0	0	0	0	0	0	0	0	0	0	0	0	0	0	0	0	0	0.0114064	0	0	0	0	0	0	0	0	0	0	0	0	0	0	0	0	0	0	0	0	0	0	0	0	0	0	0	0	0
Otu1263	0	0	0	0	0	0	0	0	0	0	0	0	0	0	0	0	0	0	0	0	0	0	0	0	0	0	0	0	0	0	0	0	0	0	0	0	0	0	0	0	0	0	0	0	0	0	0	0	0
Otu1264	0	0	0	0	0	0	0	0.0114064	0	0	0	0	0	0	0	0	0	0	0	0	0	0	0	0	0	0	0	0	0	0	0	0	0	0	0	0	0	0	0	0	0	0	0	0	0	0	0	0	0
Otu1265	0	0	0	0	0	0	0	0	0	0	0	0	0	0	0	0	0	0	0	0	0	0	0	0	0	0	0	0	0	0	0	0	0	0	0	0	0	0	0	0	0	0	0	0	0	0	0	0	0
Otu1266	0.0114064	0	0	0	0	0	0	0	0	0	0	0	0	0	0	0	0	0	0	0	0	0	0	0	0	0	0	0	0	0	0	0	0	0	0	0	0	0	0	0	0	0	0	0	0	0	0	0	0
Otu1267	0	0	0	0	0	0	0	0	0	0	0	0	0	0	0	0	0	0	0	0	0	0	0	0	0	0	0	0	0	0	0	0	0	0	0	0	0	0	0	0	0	0	0.0114064	0.0114064	0	0	0	0	0
Otu1268	0	0	0	0	0	0	0	0	0.0114064	0	0	0	0	0	0	0	0	0	0	0	0	0	0	0	0	0	0	0	0	0	0	0	0	0	0	0	0.0114064	0	0	0	0	0	0	0	0	0	0	0	0
Otu1269	0	0	0	0	0	0	0	0	0	0	0	0	0	0	0	0	0	0	0.0114064	0	0	0	0	0	0	0	0	0	0	0	0	0	0	0	0	0	0.0114064	0	0	0	0	0	0	0	0	0	0	0	0
Otu1270	0	0	0	0	0	0	0	0	0	0	0	0	0	0	0	0	0	0	0	0	0	0	0	0	0	0.0114064	0	0	0	0	0	0	0	0	0	0	0	0	0	0	0	0	0	0	0	0	0	0	0
Otu1271	0	0.0114064	0	0	0	0	0	0	0	0	0	0	0	0	0	0	0	0	0	0	0	0	0	0	0	0	0	0	0	0	0	0	0	0	0	0	0	0	0	0	0	0	0	0	0	0	0	0	0
Otu1272	0	0	0	0	0	0	0	0	0	0	0	0	0	0	0	0	0	0	0	0	0.0114064	0	0	0	0	0	0	0	0	0.0114064	0	0	0	0	0	0	0	0	0	0	0	0	0	0	0	0	0	0	0
Otu1273	0	0	0	0	0	0	0	0	0	0	0	0	0	0	0	0	0	0	0	0	0	0	0	0	0	0	0	0	0	0	0	0	0	0	0	0	0	0	0	0	0	0	0	0	0	0	0	0	0
Otu1274	0	0	0	0	0	0	0	0	0	0	0	0	0	0	0	0	0	0	0	0	0	0	0	0	0	0	0	0	0	0	0	0	0	0	0	0	0	0	0	0	0	0	0	0	0	0	0	0	0
Otu1275	0	0	0	0	0	0	0	0	0	0	0	0	0	0	0	0	0	0	0	0	0	0	0	0	0	0	0	0	0	0.0114064	0	0	0	0	0	0.0114064	0	0	0	0	0	0	0	0	0	0	0	0	0
Otu1276	0	0	0	0	0	0	0	0	0	0	0	0	0	0	0	0	0	0	0	0	0	0	0	0	0.0114064	0	0	0	0	0	0	0	0	0	0	0	0	0	0	0	0	0	0	0	0	0	0	0	0
Otu1277	0	0	0	0	0	0	0	0	0	0	0	0	0	0	0	0	0	0	0	0	0	0	0	0	0	0	0	0	0	0	0	0	0	0	0	0	0.0114064	0	0	0	0	0	0.0114064	0	0	0	0	0	0
Otu1278	0	0.0114064	0	0	0	0	0	0	0	0	0	0	0	0	0	0	0	0	0	0	0	0	0	0	0	0	0	0	0	0	0	0	0	0	0	0	0	0	0	0	0	0	0	0	0	0	0	0	0
Otu1279	0	0	0	0	0	0	0	0	0	0	0	0	0	0	0	0	0	0	0	0	0	0	0	0	0	0	0	0	0	0	0	0	0	0	0	0	0	0	0	0	0	0	0	0	0	0	0	0	0
Otu1280	0	0	0	0	0	0	0	0	0	0	0	0	0	0	0	0	0	0	0	0	0	0	0	0	0	0	0	0	0	0	0	0	0	0	0	0	0	0	0	0	0	0	0	0	0	0	0	0	0
Otu1281	0	0	0	0	0	0	0	0	0	0	0	0	0	0	0	0	0	0	0	0	0	0	0	0	0	0	0	0	0	0	0.0228128	0	0	0	0	0	0	0	0	0	0	0	0	0	0	0	0	0	0
Otu1282	0	0	0	0	0	0	0	0	0	0	0	0	0	0	0	0	0	0	0	0	0	0	0	0	0	0	0	0	0	0	0	0	0	0	0	0	0	0	0	0	0	0	0	0	0	0	0	0	0
Otu1283	0.0114064	0	0	0	0	0	0	0	0	0	0	0	0	0	0	0	0	0	0	0	0	0	0	0	0	0	0	0	0	0	0	0	0	0	0	0	0	0	0	0	0	0	0	0	0	0	0	0	0
Otu1284	0	0	0	0	0	0	0	0	0	0	0	0	0	0	0	0	0	0	0	0	0	0	0	0	0	0	0	0	0	0	0	0	0	0.0114064	0	0	0	0	0	0	0	0	0	0	0	0	0	0	0
Otu1285	0	0	0	0	0	0	0	0	0	0	0	0	0	0	0	0	0	0	0	0	0	0	0	0	0	0	0	0	0	0	0.0114064	0	0	0	0	0	0	0	0	0	0	0	0	0	0	0	0	0	0
Otu1286	0.0114064	0	0	0	0	0	0	0	0	0	0	0	0	0	0	0	0	0	0	0	0	0	0	0	0	0	0	0	0	0	0	0	0	0	0	0	0	0	0	0	0	0	0	0	0	0	0	0	0
Otu1287	0	0	0	0	0	0	0	0	0	0	0	0	0	0	0	0	0	0	0	0	0	0	0	0	0	0	0	0	0	0	0	0	0	0	0	0	0	0	0	0.0114064	0	0	0	0	0.0114064	0	0	0	0
Otu1288	0	0	0	0	0	0	0	0	0	0	0	0	0	0	0	0	0	0	0	0.0114064	0.0114064	0	0	0	0	0	0	0	0	0	0	0	0	0	0	0	0	0	0	0	0	0	0	0	0	0	0	0	0
Otu1289	0	0	0	0	0	0	0	0	0	0	0	0	0	0	0	0	0	0	0	0	0	0	0	0	0	0	0	0	0	0	0	0	0	0	0	0	0	0	0	0	0	0	0	0	0	0	0	0	0
Otu1290	0	0	0	0	0	0	0	0	0	0	0	0	0	0	0	0	0	0	0	0	0	0	0	0	0	0	0	0	0	0	0	0	0	0	0	0	0	0	0.0228128	0	0	0	0	0	0	0	0	0	0
Otu1291	0	0	0	0	0	0	0	0	0	0	0	0	0	0	0	0	0	0	0	0	0	0	0	0	0	0	0	0	0	0	0	0	0	0	0	0	0	0	0	0	0	0	0	0	0	0	0	0	0
Otu1292	0	0	0	0	0	0	0	0	0	0	0	0	0	0	0	0	0	0	0	0	0	0	0	0	0	0	0	0.0114064	0	0	0	0	0	0	0	0	0	0	0	0	0	0	0	0	0	0	0	0	0
Otu1293	0	0	0	0	0	0	0	0	0	0	0	0	0	0	0	0	0	0.0114064	0	0	0	0	0	0	0	0	0	0	0	0	0	0	0	0	0	0	0	0	0.0114064	0	0	0	0	0	0	0	0	0	0
Otu1294	0	0	0	0	0	0	0	0	0	0	0	0	0	0	0	0	0	0	0	0	0	0	0	0	0	0	0	0	0	0	0	0	0	0	0	0	0	0	0	0	0	0	0	0	0	0	0	0	0
Otu1295	0	0	0.0114064	0	0	0	0	0	0	0	0	0	0	0	0	0	0	0	0	0	0	0	0	0	0	0	0	0	0.0114064	0	0	0	0	0	0	0	0	0	0	0	0	0	0	0	0	0	0	0	0
Otu1296	0.0228128	0	0	0	0	0	0	0	0	0	0	0	0	0	0	0	0	0	0	0	0	0	0	0	0	0	0	0	0	0	0	0	0	0	0	0	0	0	0	0	0	0	0	0	0	0	0	0	0
Otu1297	0	0	0	0	0	0	0.0114064	0	0	0	0	0	0	0	0	0	0	0	0	0	0	0	0	0	0	0	0	0	0	0	0	0	0	0	0	0	0	0	0	0	0	0	0	0	0	0	0	0	0
Otu1298	0	0	0	0	0	0	0	0	0	0	0	0	0	0	0	0	0	0	0	0	0	0	0	0	0	0	0	0	0	0	0	0	0	0	0	0	0	0	0	0	0	0	0	0	0	0	0	0	0
Otu1299	0	0	0	0	0	0	0	0	0	0	0	0	0	0	0	0	0	0	0	0	0	0	0	0	0	0	0	0	0	0	0	0	0	0	0	0	0	0	0	0	0	0	0	0	0	0	0	0	0
Otu1300	0	0	0	0	0	0	0	0	0	0	0	0	0	0	0	0	0	0	0	0	0	0	0	0	0	0	0	0	0	0	0	0	0	0	0	0	0	0	0	0	0	0	0	0	0	0.0114064	0	0	0
Otu1301	0	0.0114064	0	0	0	0	0	0	0	0	0	0	0	0	0	0	0	0	0	0	0	0	0	0	0	0	0	0	0	0	0	0	0	0	0	0	0	0	0	0	0	0	0	0	0	0	0	0	0
Otu1302	0	0	0	0	0	0	0	0	0	0	0	0	0	0	0	0	0	0	0	0	0	0	0	0	0	0	0	0	0	0	0	0	0	0	0	0	0	0	0	0	0	0	0	0	0	0	0	0	0
Otu1303	0	0.0114064	0	0	0	0	0	0	0	0	0	0	0	0	0	0	0	0	0	0	0	0	0	0	0	0	0	0	0	0	0	0	0	0	0	0	0	0	0	0	0	0	0	0	0	0	0	0	0
Otu1304	0	0.0114064	0	0	0	0	0	0	0	0	0	0	0	0	0	0	0	0	0	0	0	0	0	0	0	0	0	0	0	0	0	0	0	0	0	0	0	0	0	0	0	0	0	0	0	0	0	0	0
Otu1305	0	0	0	0	0	0	0	0	0	0	0	0	0	0	0	0	0	0	0	0	0	0	0	0	0	0	0	0	0	0	0	0	0	0	0	0	0	0	0	0	0	0	0	0	0	0	0	0	0
Otu1306	0	0.0114064	0	0	0	0	0.0114064	0	0	0	0	0	0	0	0	0	0	0	0	0	0	0	0	0	0	0	0	0	0	0	0	0	0	0	0	0	0	0	0	0	0	0	0	0	0	0	0	0	0
Otu1307	0	0.0114064	0	0	0	0	0	0	0	0	0	0	0	0	0	0	0	0	0	0	0	0	0	0	0	0	0	0	0	0	0	0	0	0	0	0	0	0	0	0	0	0	0	0	0	0	0	0	0
Otu1308	0	0	0	0	0	0	0	0	0	0	0	0	0	0	0.0114064	0	0	0	0	0	0	0	0	0	0	0	0	0	0	0	0	0	0	0	0	0	0	0	0	0	0	0	0	0	0	0	0	0	0
Otu1309	0	0	0	0	0	0	0	0	0	0	0	0	0	0	0	0	0	0	0	0	0.0228128	0	0	0	0	0	0	0	0	0	0	0	0	0	0	0	0	0	0	0	0	0	0	0	0	0	0	0	0
Otu1310	0	0.0114064	0	0	0	0	0	0	0	0	0	0	0	0	0	0	0	0	0	0	0	0	0	0	0	0	0	0	0	0	0	0	0	0	0	0	0	0	0	0	0	0	0	0	0	0	0	0	0
Otu1311	0	0	0	0	0	0	0.0114064	0	0	0	0	0	0	0	0	0	0	0	0	0	0	0	0	0	0	0	0	0	0	0	0	0	0	0	0	0	0	0	0	0	0	0	0	0	0	0	0	0	0
Otu1312	0	0	0	0	0	0	0	0	0	0	0	0	0	0	0	0	0	0	0	0	0	0	0	0	0	0	0	0	0	0	0	0	0	0	0	0	0	0	0	0	0	0	0	0	0	0	0	0.0114064	0
Otu1313	0	0	0	0	0	0	0	0	0	0	0	0	0	0	0	0	0	0.0114064	0	0	0	0	0	0.0114064	0	0	0	0	0	0	0	0	0	0	0	0	0	0	0	0	0	0	0	0	0	0	0	0	0
Otu1314	0	0	0	0	0	0	0	0	0	0	0	0	0	0	0	0	0	0	0	0	0	0	0	0	0	0	0	0	0	0	0	0	0	0	0	0	0	0	0	0	0	0	0	0	0	0	0	0	0
Otu1315	0	0	0	0	0	0	0	0	0	0	0	0	0	0	0	0	0	0	0	0	0	0	0	0	0	0	0	0	0	0	0	0	0	0	0	0	0.0114064	0	0	0	0	0	0	0	0	0	0	0	0
Otu1316	0	0	0	0	0	0	0	0	0	0	0	0	0	0	0	0	0	0	0	0	0	0	0	0	0	0	0	0	0	0	0	0	0	0	0	0	0	0	0	0	0	0	0	0	0	0	0	0	0
Otu1317	0	0	0	0	0	0	0	0	0	0	0	0	0	0	0	0	0	0	0	0	0	0	0	0	0	0	0	0	0	0	0	0	0	0	0	0	0	0	0	0	0	0	0	0	0	0	0	0	0
Otu1318	0.0114064	0	0	0	0	0	0	0	0	0	0	0	0	0	0	0	0	0	0	0	0	0	0	0	0	0	0	0	0	0	0	0	0	0	0	0	0	0	0	0	0	0	0	0	0	0	0	0	0
Otu1319	0	0	0	0	0	0	0	0	0	0	0	0	0	0	0	0	0	0	0	0	0	0	0	0	0	0	0	0	0	0	0	0	0	0	0	0	0	0	0	0	0	0	0	0	0	0	0	0	0
Otu1320	0	0.0114064	0	0	0	0	0	0	0	0	0	0	0	0	0	0	0	0	0	0	0	0	0	0	0	0	0	0	0	0	0	0	0	0	0	0	0	0	0	0	0	0	0	0	0	0	0	0	0
Otu1321	0	0	0	0	0	0	0	0	0	0	0	0	0	0	0	0	0	0	0	0	0	0	0	0	0	0	0	0	0	0	0	0	0	0	0	0	0	0	0	0	0	0	0	0	0	0	0	0	0
Otu1322	0	0	0	0	0	0	0	0	0	0	0	0	0	0	0	0	0	0	0	0	0	0	0	0	0	0	0	0	0	0	0	0	0	0	0	0	0	0	0	0	0	0.0114064	0	0	0	0	0	0	0
Otu1323	0	0	0	0	0	0	0	0	0	0	0	0	0	0	0	0	0	0	0	0	0	0	0	0	0	0	0	0	0	0	0.0114064	0	0	0	0	0	0	0	0	0	0	0	0	0	0	0	0	0	0
Otu1324	0	0	0	0	0	0	0	0	0	0	0	0	0	0	0	0	0	0	0	0	0	0	0	0	0	0	0	0	0	0	0	0	0	0	0	0	0	0	0	0	0	0	0	0	0	0	0	0	0
Otu1325	0	0	0	0	0	0	0	0	0	0	0	0	0	0	0	0	0	0	0	0	0	0	0	0	0	0	0	0	0	0	0	0	0	0	0	0	0	0	0	0	0	0	0	0	0	0	0	0	0
Otu1326	0	0	0	0	0	0	0	0	0	0	0	0	0	0	0	0	0	0	0	0	0	0	0	0	0	0	0	0	0	0	0	0	0	0	0	0	0	0	0	0	0	0	0	0	0	0	0	0	0
Otu1327	0	0	0	0	0	0	0	0	0	0	0	0	0	0	0	0	0	0	0	0	0	0	0	0	0	0	0	0	0	0	0	0	0	0	0	0	0	0	0	0	0	0	0	0	0	0	0	0	0
Otu1328	0	0	0	0	0	0	0	0	0	0	0	0	0	0	0	0	0	0	0.0114064	0	0	0	0	0	0	0	0	0	0	0	0	0	0	0	0	0	0	0	0	0.0114064	0	0	0	0	0	0	0	0	0
Otu1329	0	0	0	0	0	0	0	0	0	0	0	0	0.0114064	0	0	0	0	0	0	0	0	0	0	0	0	0	0	0	0	0	0	0	0	0	0	0	0.0114064	0	0	0	0	0	0	0	0	0	0	0	0
Otu1330	0	0	0	0	0	0	0	0	0	0	0	0	0.0114064	0	0	0	0	0	0	0	0	0	0	0	0	0	0	0	0	0	0	0	0	0	0	0	0	0	0	0	0	0	0	0	0	0	0	0	0
Otu1331	0	0	0	0	0	0	0	0	0	0	0	0	0	0	0	0	0	0	0	0	0	0	0	0	0	0	0	0	0	0	0	0	0	0	0	0	0	0	0	0	0	0	0	0	0	0	0	0	0
Otu1332	0	0	0	0	0	0	0	0	0	0	0	0	0	0	0	0	0	0	0	0	0	0	0	0	0	0	0	0	0	0	0	0	0	0	0	0	0	0	0	0	0	0	0	0	0	0	0	0	0
Otu1333	0	0	0	0	0	0	0	0.0114064	0	0	0	0	0	0	0	0	0	0	0	0	0	0	0	0	0	0.0114064	0	0	0	0	0	0	0	0	0	0	0	0	0	0	0	0	0	0	0	0	0	0	0
Otu1334	0	0	0	0	0	0	0	0	0	0	0	0	0	0	0	0	0	0	0	0	0	0	0	0	0	0	0	0	0	0	0	0	0	0	0	0	0	0	0	0	0	0	0	0	0	0	0	0	0
Otu1335	0	0	0	0	0	0	0	0.0114064	0	0	0	0	0	0	0	0	0	0	0	0	0	0	0	0	0	0	0	0	0	0	0	0	0	0	0	0	0	0	0	0	0	0	0	0	0	0	0	0	0
Otu1336	0	0	0	0	0.0228128	0	0	0	0	0	0	0	0	0	0	0	0	0	0	0	0	0	0	0	0	0	0	0	0	0	0	0	0	0	0	0	0	0	0	0	0	0	0	0	0	0	0	0	0
Otu1337	0	0	0	0	0	0	0	0	0	0	0	0	0	0	0	0	0	0	0	0	0	0	0	0	0	0	0	0	0	0	0	0	0	0	0	0	0	0	0	0	0	0	0	0	0	0	0	0	0
Otu1338	0	0	0	0	0	0	0	0	0	0	0	0	0	0	0	0	0	0.0114064	0	0	0.0114064	0	0	0	0	0	0	0	0	0	0	0	0	0	0	0	0	0	0	0	0	0	0	0	0	0	0	0	0
Otu1339	0	0	0	0	0	0	0	0	0	0	0	0	0	0	0	0	0.0114064	0	0	0	0	0	0	0	0	0	0	0	0	0	0	0	0	0	0	0	0	0	0	0	0	0	0	0	0	0	0	0	0
Otu1340	0	0	0	0	0	0	0	0	0	0	0	0	0	0	0	0	0	0	0	0	0	0	0	0	0	0	0	0	0	0	0	0	0	0	0	0	0	0	0	0	0	0	0	0	0	0	0	0	0
Otu1341	0	0	0	0	0	0	0	0	0	0	0	0	0	0	0	0	0	0	0	0	0	0	0	0	0	0	0	0	0	0	0	0	0	0	0	0	0	0	0	0	0	0	0	0	0	0	0	0	0
Otu1342	0	0	0	0	0	0	0	0	0	0	0	0	0	0	0	0	0	0	0	0	0	0	0	0	0	0	0	0	0	0	0	0	0	0	0	0	0	0	0	0	0	0	0	0	0	0	0	0	0
Otu1343	0	0	0	0	0	0	0	0.0114064	0	0	0	0	0	0	0	0	0	0	0	0	0	0	0	0	0	0	0	0	0	0	0	0	0	0	0	0	0	0	0	0	0	0	0	0	0	0	0	0	0
Otu1344	0	0	0	0	0	0	0	0.0114064	0	0	0	0	0	0	0	0	0	0	0	0	0	0	0	0	0	0	0	0	0	0	0	0	0	0	0	0	0	0	0	0	0	0	0	0	0	0	0	0	0
Otu1345	0	0	0	0	0	0	0	0.0114064	0	0	0	0	0	0	0	0	0	0	0	0	0	0	0	0	0	0	0	0	0	0	0	0	0	0	0	0	0	0	0	0	0	0	0	0	0	0	0	0	0
Otu1346	0	0	0	0	0	0	0	0	0	0	0	0	0	0	0	0	0	0	0	0	0	0	0	0	0	0	0	0	0	0	0	0	0	0	0	0	0	0	0	0	0	0	0	0	0	0	0	0	0
Otu1347	0	0	0	0	0	0	0	0	0	0	0	0	0	0	0	0	0	0	0	0	0	0	0	0	0	0	0	0	0	0	0	0	0	0	0	0	0	0	0	0	0	0	0	0	0	0	0	0	0
Otu1348	0	0	0	0	0	0	0	0	0	0	0	0	0	0	0	0	0	0	0	0	0	0	0	0	0	0	0	0	0	0	0	0	0	0	0	0	0	0	0	0	0	0	0	0	0	0	0	0	0
Otu1349	0	0	0	0	0	0	0	0	0	0	0	0	0	0	0	0	0	0	0	0	0	0	0	0	0	0	0	0	0	0	0	0	0	0	0	0	0	0	0	0	0	0	0	0	0	0	0	0	0
Otu1350	0	0	0	0	0	0	0	0	0	0	0	0	0	0	0	0	0	0	0	0	0	0	0	0	0	0	0	0	0	0	0	0	0	0	0	0	0	0	0	0	0	0	0	0	0	0	0	0	0
Otu1351	0	0	0	0	0	0	0	0	0	0	0	0	0	0	0	0	0	0	0	0	0	0	0	0	0	0	0	0	0	0	0	0	0	0	0	0	0	0	0	0	0	0	0	0	0	0	0	0	0
Otu1352	0	0	0	0	0	0	0	0	0	0	0	0	0	0	0	0	0	0	0	0	0	0	0	0	0	0	0	0	0	0	0	0	0	0	0	0	0	0	0	0	0	0	0	0	0	0	0	0	0
Otu1353	0	0	0	0	0	0	0	0.0114064	0	0	0	0	0	0	0	0	0	0	0	0	0	0	0	0	0	0	0	0	0	0	0	0	0	0	0	0	0	0	0	0	0	0	0	0	0	0	0	0	0
Otu1354	0	0	0	0	0	0	0	0.0114064	0	0	0	0	0	0	0	0	0	0	0	0	0	0	0	0	0	0	0	0	0	0	0	0	0	0	0	0	0	0	0	0	0	0	0	0	0	0	0	0	0
Otu1355	0	0	0	0	0	0	0	0	0	0	0	0	0	0	0	0	0	0	0	0	0	0	0	0	0	0	0	0	0	0	0	0	0	0	0	0	0	0	0	0	0	0	0	0	0	0	0	0	0
Otu1356	0	0	0	0	0	0	0	0	0	0	0	0	0	0	0	0	0	0	0	0	0	0	0	0	0	0	0	0	0	0	0	0	0	0	0	0	0	0	0	0	0	0	0	0	0	0	0	0	0
Otu1357	0	0	0	0	0	0	0	0	0	0	0	0	0	0	0	0	0	0	0	0	0	0	0	0	0	0	0	0	0	0	0	0	0	0	0	0	0	0	0	0	0	0	0	0	0	0	0	0	0
Otu1358	0	0	0	0	0	0	0	0	0	0	0	0	0	0	0	0	0	0	0	0	0	0	0	0	0	0	0	0	0	0	0	0	0	0	0	0	0	0	0	0	0	0	0	0	0	0	0	0	0
Otu1359	0	0	0	0	0	0	0	0.0114064	0	0	0	0	0	0	0	0	0	0	0	0	0	0	0	0	0	0	0	0	0	0	0	0	0	0	0	0	0	0	0	0	0	0	0	0	0	0	0	0	0
Otu1360	0	0	0	0	0	0	0	0	0	0	0	0	0	0	0	0	0	0	0	0	0	0	0	0	0	0	0	0	0	0	0	0	0	0	0	0	0	0	0	0	0	0	0	0	0	0	0	0	0
Otu1361	0	0	0	0	0	0	0	0	0	0	0	0	0	0	0	0	0	0	0	0	0	0	0	0	0	0	0	0	0	0	0	0	0	0	0	0	0	0	0	0	0	0	0	0	0	0	0	0	0
Otu1362	0	0	0	0	0	0	0	0	0	0	0	0	0	0	0	0	0	0	0	0	0	0	0	0	0	0	0	0	0	0	0	0	0	0	0	0	0	0	0	0	0	0	0	0	0	0	0	0	0
Otu1363	0	0	0	0	0	0	0	0	0	0	0	0	0	0	0	0	0	0	0	0	0	0	0	0	0	0	0	0	0	0	0	0	0	0	0	0	0	0	0	0	0	0	0	0	0	0	0	0	0
Otu1364	0	0	0	0	0	0	0	0	0	0	0	0	0	0	0	0	0	0	0	0	0	0	0	0	0	0	0	0	0	0	0	0	0	0	0	0	0	0	0	0	0	0	0	0	0	0	0	0	0
Otu1365	0	0	0	0	0	0	0	0	0	0	0	0	0	0	0	0	0	0	0	0	0	0	0	0	0	0	0	0	0	0	0	0	0	0	0	0	0	0	0	0	0	0	0	0	0	0	0	0	0
Otu1366	0	0	0	0	0	0	0	0	0	0	0	0	0	0	0	0	0	0	0	0	0	0	0	0	0	0	0	0	0	0	0	0	0	0	0	0	0	0	0	0	0	0	0	0	0	0	0	0	0
Otu1367	0	0	0	0	0	0	0	0	0	0	0	0	0	0	0	0	0	0	0	0	0	0	0	0	0	0	0	0	0	0	0	0	0	0	0	0	0	0	0	0	0	0	0	0	0	0	0	0	0
Otu1368	0	0	0	0	0	0	0	0	0	0	0	0	0	0	0	0	0	0	0	0	0	0	0	0	0	0	0	0	0	0	0	0	0	0	0	0	0	0	0	0	0	0	0	0	0	0	0	0	0
Otu1369	0	0	0	0	0	0	0	0	0	0	0	0	0	0	0	0	0	0	0	0	0	0	0	0	0	0	0	0	0	0	0	0	0	0	0	0	0	0	0	0	0	0	0	0	0	0	0	0	0
Otu1370	0	0	0	0	0	0	0	0	0	0	0	0	0	0	0	0	0	0	0	0	0	0	0	0	0	0	0	0	0	0	0	0	0	0	0	0	0	0	0	0	0	0	0	0	0	0	0	0	0
Otu1371	0	0	0	0	0	0	0	0	0	0	0	0	0	0	0	0	0	0	0	0	0	0	0	0	0	0	0	0	0	0	0	0	0	0	0	0	0	0	0	0	0	0	0	0	0	0	0	0	0
Otu1372	0	0	0	0	0	0	0	0	0	0	0	0	0	0	0	0	0	0	0	0	0	0	0	0	0	0	0	0	0	0	0	0	0	0	0	0	0	0	0	0	0	0	0	0	0	0	0	0	0
Otu1373	0	0	0	0	0	0	0	0	0	0	0	0	0	0	0	0	0	0	0	0	0	0	0	0	0	0	0	0	0	0	0	0	0	0	0	0	0	0	0	0	0	0	0	0	0	0	0	0	0
Otu1374	0	0	0	0	0	0	0	0.0114064	0	0	0	0	0	0	0	0	0	0	0	0	0	0	0	0	0	0	0	0	0	0	0	0	0	0	0	0	0	0	0	0	0	0	0	0	0	0	0	0	0
Otu1375	0	0	0	0	0	0	0	0	0	0	0	0	0	0	0	0	0	0	0	0	0	0	0	0	0	0	0	0	0	0	0	0	0	0	0	0	0	0	0	0	0	0	0	0	0	0	0	0	0
Otu1376	0	0	0	0	0	0	0	0.0114064	0	0	0	0	0	0	0	0	0	0	0	0	0	0	0	0	0	0	0	0	0	0	0	0	0	0	0	0	0	0	0	0	0	0	0	0	0	0	0	0	0
Otu1377	0	0	0	0	0	0	0	0	0	0	0	0	0	0	0	0	0	0	0	0	0	0	0	0	0	0	0	0	0	0	0	0	0	0	0	0	0	0	0	0	0	0	0	0	0	0	0	0	0
Otu1378	0	0	0	0	0	0	0	0.0114064	0	0	0	0	0	0	0	0	0	0	0	0	0	0	0	0	0	0	0	0	0	0	0	0	0	0	0	0	0	0	0	0	0	0	0	0	0	0	0	0	0
Otu1379	0	0	0	0	0	0	0	0	0	0	0	0	0	0	0	0	0	0	0	0	0	0	0	0	0	0	0	0	0	0	0	0	0	0	0	0	0	0	0	0	0	0	0	0	0	0	0	0	0
Otu1380	0	0	0	0	0	0	0	0	0	0	0	0	0	0	0	0	0	0	0	0	0	0	0	0	0	0	0	0	0	0	0	0	0	0	0	0	0	0	0	0	0	0	0	0	0	0	0	0	0
Otu1381	0	0	0	0	0	0	0	0.0114064	0	0	0	0	0	0	0	0	0	0	0	0	0	0	0	0	0	0	0	0	0	0	0	0	0	0	0	0	0	0	0	0	0	0	0	0	0	0	0	0	0
Otu1382	0	0	0	0	0	0	0	0	0	0	0	0	0	0	0	0	0	0	0	0	0	0	0	0	0	0	0	0	0	0	0	0	0	0	0	0	0	0	0	0	0	0	0	0	0	0	0	0	0
Otu1383	0	0	0	0	0	0	0	0	0	0	0	0	0	0	0	0	0	0	0	0	0	0	0	0	0	0	0	0	0	0	0	0	0	0	0	0	0	0	0	0	0	0	0	0	0	0	0	0	0
Otu1384	0	0	0	0	0	0	0	0.0114064	0	0	0	0	0	0	0	0	0	0	0	0	0	0	0	0	0	0	0	0	0	0	0	0	0	0	0	0	0	0	0	0	0	0	0	0	0	0	0	0	0
Otu1385	0	0	0	0	0	0	0	0	0	0	0	0	0	0	0	0	0	0	0	0	0	0	0	0	0	0	0	0	0	0	0	0	0	0	0	0	0	0	0	0	0	0	0	0	0	0	0	0	0
Otu1386	0	0	0	0	0	0	0	0	0	0	0	0	0	0	0	0	0	0	0	0	0	0	0	0	0	0	0	0	0	0	0	0	0	0	0	0	0	0	0	0	0	0	0	0	0	0	0	0	0
Otu1387	0	0	0	0	0	0	0	0	0	0	0	0	0	0	0	0	0	0	0	0	0	0	0	0	0	0	0	0	0	0	0	0	0	0	0	0	0	0	0	0	0	0	0	0	0	0	0	0	0
Otu1388	0	0	0	0	0	0	0	0	0	0	0	0	0	0	0	0	0	0	0	0	0	0	0	0	0	0	0	0	0	0	0	0	0	0	0	0	0	0	0	0	0	0	0	0	0	0	0	0	0
Otu1389	0	0	0	0	0	0	0	0	0	0	0	0	0	0	0	0	0	0	0	0	0	0	0	0	0	0	0	0	0	0	0	0	0	0	0	0	0	0	0	0	0	0	0	0	0	0	0	0	0
Otu1390	0	0	0	0	0	0	0	0	0	0	0	0	0	0	0	0	0	0	0	0	0	0	0	0	0	0	0	0	0	0	0	0	0	0	0	0	0	0	0	0	0	0	0	0	0	0	0	0	0
Otu1391	0	0	0	0	0	0	0	0	0	0	0	0	0	0	0	0	0	0	0	0	0	0	0	0	0	0	0	0	0	0	0	0	0	0	0	0	0	0	0	0	0	0	0	0	0	0	0	0	0
Otu1392	0	0	0	0	0	0	0	0	0	0	0	0	0	0	0	0	0	0	0	0	0	0	0	0	0	0	0	0	0	0	0	0	0	0	0	0	0	0	0	0	0	0	0	0	0	0	0	0	0
Otu1393	0	0	0	0	0	0	0	0	0	0	0	0	0	0	0	0	0	0	0	0	0	0	0	0	0	0	0	0	0	0	0	0	0	0	0	0	0	0	0	0	0	0	0	0	0	0	0	0	0
Otu1394	0	0	0	0	0	0	0	0	0	0	0	0	0	0	0	0	0	0	0	0	0	0	0	0	0	0	0	0	0	0	0	0	0	0	0	0	0	0	0	0	0	0	0	0	0	0	0	0	0
Otu1395	0	0	0	0	0	0	0	0	0	0	0	0	0	0	0	0	0	0	0	0	0	0	0	0	0	0	0	0	0	0	0	0	0	0	0	0	0	0	0	0	0	0	0	0	0	0	0	0	0
Otu1396	0	0	0	0	0	0	0	0	0	0	0	0	0	0	0	0	0	0	0	0	0	0	0	0	0	0	0	0	0	0	0	0	0	0	0	0	0	0	0	0	0	0	0	0	0	0	0	0	0
Otu1397	0	0	0	0	0	0	0	0	0	0	0	0	0	0	0	0	0	0	0	0	0	0	0	0	0	0	0	0	0	0	0	0	0	0	0	0	0	0	0	0	0	0	0	0	0	0	0	0	0
Otu1398	0	0	0	0	0	0	0	0	0	0	0	0	0	0	0	0	0	0	0	0	0	0	0	0	0	0	0	0	0	0	0	0	0	0	0	0	0	0	0	0	0	0	0	0	0	0	0	0	0
Otu1399	0	0	0	0	0	0	0	0.0114064	0	0	0	0	0	0	0	0	0	0	0	0	0	0	0	0	0	0	0	0	0	0	0	0	0	0	0	0	0	0	0	0	0	0	0	0	0	0	0	0	0
Otu1400	0	0	0	0	0	0	0	0	0	0	0	0	0	0	0	0	0	0	0	0	0	0	0	0	0	0	0	0	0	0	0	0	0	0	0	0	0	0	0	0	0	0	0	0	0	0	0	0	0
Otu1401	0	0	0	0	0	0	0	0.0114064	0	0	0	0	0	0	0	0	0	0	0	0	0	0	0	0	0	0	0	0	0	0	0	0	0	0	0	0	0	0	0	0	0	0	0	0	0	0	0	0	0
Otu1402	0	0	0	0	0	0	0	0.0114064	0	0	0	0	0	0	0	0	0	0	0	0	0	0	0	0	0	0	0	0	0	0	0	0	0	0	0	0	0	0	0	0	0	0	0	0	0	0	0	0	0
Otu1403	0	0	0	0	0	0	0	0	0	0	0	0	0	0	0	0	0	0	0	0	0	0	0	0	0	0	0	0	0	0	0	0	0	0	0	0	0	0	0	0	0	0	0	0	0	0	0	0	0
Otu1404	0	0	0	0	0	0	0	0	0	0	0	0	0	0	0	0	0	0	0	0	0	0	0	0	0	0	0	0	0	0	0	0	0	0	0	0	0	0	0	0	0	0	0	0	0	0	0	0	0
Otu1405	0	0	0	0	0	0	0	0	0	0	0	0	0	0	0	0	0	0	0	0	0	0	0	0	0	0	0	0	0	0	0	0	0	0	0	0	0	0	0	0	0	0	0	0	0	0	0	0	0
Otu1406	0	0	0	0	0	0	0	0.0114064	0	0	0	0	0	0	0	0	0	0	0	0	0	0	0	0	0	0	0	0	0	0	0	0	0	0	0	0	0	0	0	0	0	0	0	0	0	0	0	0	0
Otu1407	0	0	0	0	0	0	0	0.0114064	0	0	0	0	0	0	0	0	0	0	0	0	0	0	0	0	0	0	0	0	0	0	0	0	0	0	0	0	0	0	0	0	0	0	0	0	0	0	0	0	0
Otu1408	0	0	0	0	0	0	0	0.0114064	0	0	0	0	0	0	0	0	0	0	0	0	0	0	0	0	0	0	0	0	0	0	0	0	0	0	0	0	0	0	0	0	0	0	0	0	0	0	0	0	0
Otu1409	0	0	0	0	0	0	0	0.0114064	0	0	0	0	0	0	0	0	0	0	0	0	0	0	0	0	0	0	0	0	0	0	0	0	0	0	0	0	0	0	0	0	0	0	0	0	0	0	0	0	0
Otu1410	0	0	0	0	0	0	0	0.0114064	0	0	0	0	0	0	0	0	0	0	0	0	0	0	0	0	0	0	0	0	0	0	0	0	0	0	0	0	0	0	0	0	0	0	0	0	0	0	0	0	0
Otu1411	0	0	0	0	0	0	0	0	0	0	0	0	0	0	0	0	0	0	0	0	0	0	0	0	0	0	0	0	0	0	0	0	0	0	0	0	0	0	0	0	0	0	0	0	0	0	0	0	0
Otu1412	0	0	0	0	0	0	0	0	0	0	0	0	0	0	0	0	0	0	0	0	0	0	0	0	0	0	0	0	0	0	0	0	0	0	0	0	0	0	0	0	0	0	0	0	0	0	0	0	0
Otu1413	0	0	0	0	0	0	0	0.0114064	0	0	0	0	0	0	0	0	0	0	0	0	0	0	0	0	0	0	0	0	0	0	0	0	0	0	0	0	0	0	0	0	0	0	0	0	0	0	0	0	0
Otu1414	0	0	0	0	0	0	0	0	0	0	0	0	0	0	0	0	0	0	0	0	0	0	0	0	0	0	0	0	0	0	0	0	0	0	0	0	0	0	0	0	0	0	0	0	0	0	0	0	0
Otu1415	0	0	0	0	0	0	0	0.0114064	0	0	0	0	0	0	0	0	0	0	0	0	0	0	0	0	0	0	0	0	0	0	0	0	0	0	0	0	0	0	0	0	0	0	0	0	0	0	0	0	0
Otu1416	0	0	0	0	0	0	0	0.0114064	0	0	0	0	0	0	0	0	0	0	0	0	0	0	0	0	0	0	0	0	0	0	0	0	0	0	0	0	0	0	0	0	0	0	0	0	0	0	0	0	0
Otu1417	0	0	0	0	0	0	0	0.0114064	0	0	0	0	0	0	0	0	0	0	0	0	0	0	0	0	0	0	0	0	0	0	0	0	0	0	0	0	0	0	0	0	0	0	0	0	0	0	0	0	0
Otu1418	0	0	0	0	0	0	0	0	0	0	0	0	0	0	0	0	0	0	0	0	0	0	0	0	0	0	0	0	0	0	0	0	0	0	0	0	0	0	0	0	0	0	0	0	0	0	0	0	0
Otu1419	0	0	0	0	0	0	0	0.0114064	0	0	0	0	0	0	0	0	0	0	0	0	0	0	0	0	0	0	0	0	0	0	0	0	0	0	0	0	0	0	0	0	0	0	0	0	0	0	0	0	0
Otu1420	0	0	0	0	0	0	0	0	0	0	0	0	0	0	0	0	0	0	0	0	0	0	0	0	0	0	0	0	0	0	0	0	0	0	0	0	0	0	0	0	0	0	0	0	0	0	0	0	0
Otu1421	0	0	0	0	0	0	0	0	0	0	0	0	0	0	0	0	0	0	0	0	0	0	0	0	0	0	0	0	0	0	0	0	0	0	0	0	0	0	0	0	0	0	0	0	0	0	0	0	0
Otu1422	0	0	0	0	0	0	0	0	0	0	0	0	0	0	0	0	0	0	0	0	0	0	0	0	0	0	0	0	0	0	0	0	0	0	0	0	0	0	0	0	0	0	0	0	0	0	0	0	0
Otu1423	0	0	0	0	0	0	0	0	0	0	0	0	0	0	0	0	0	0	0	0	0	0	0	0	0	0	0	0	0	0	0	0	0	0	0	0	0	0	0	0	0	0	0	0	0	0	0	0	0
Otu1424	0	0	0	0	0	0	0	0	0	0	0	0	0	0	0	0	0	0	0	0	0	0	0	0	0	0	0	0	0	0	0	0	0	0	0	0	0	0	0	0	0	0	0	0	0	0	0	0	0
Otu1425	0	0	0	0	0	0	0	0	0	0	0	0	0	0	0	0	0	0	0	0	0	0	0	0	0	0	0	0	0	0	0	0	0	0	0	0	0	0	0	0	0	0	0	0	0	0	0	0	0
Otu1426	0	0	0	0	0	0	0	0.0114064	0	0	0	0	0	0	0	0	0	0	0	0	0	0	0	0	0	0	0	0	0	0	0	0	0	0	0	0	0	0	0	0	0	0	0	0	0	0	0	0	0
Otu1427	0	0	0	0	0	0	0	0	0	0	0	0	0	0	0	0	0	0	0	0	0	0	0	0	0	0	0	0	0	0	0	0	0	0	0	0	0	0	0	0	0	0	0	0	0	0	0	0	0
Otu1428	0	0	0	0	0	0	0	0.0114064	0	0	0	0	0	0	0	0	0	0	0	0	0	0	0	0	0	0	0	0	0	0	0	0	0	0	0	0	0	0	0	0	0	0	0	0	0	0	0	0	0
Otu1429	0	0	0	0	0	0	0	0	0	0	0	0	0	0	0	0	0	0	0	0	0	0	0	0	0	0	0	0	0	0	0	0	0	0	0	0	0	0	0	0	0	0	0	0	0	0	0	0	0
Otu1430	0	0	0	0	0	0	0	0.0114064	0	0	0	0	0	0	0	0	0	0	0	0	0	0	0	0	0	0	0	0	0	0	0	0	0	0	0	0	0	0	0	0	0	0	0	0	0	0	0	0	0
Otu1431	0	0	0	0	0	0	0	0	0	0	0	0	0	0	0	0	0	0	0	0	0	0	0	0	0	0	0	0	0	0	0	0	0	0	0	0	0	0	0	0	0	0	0	0	0	0	0	0	0
Otu1432	0	0	0	0	0	0	0	0.0114064	0	0	0	0	0	0	0	0	0	0	0	0	0	0	0	0	0	0	0	0	0	0	0	0	0	0	0	0	0	0	0	0	0	0	0	0	0	0	0	0	0
Otu1433	0	0	0	0	0	0	0	0.0114064	0	0	0	0	0	0	0	0	0	0	0	0	0	0	0	0	0	0	0	0	0	0	0	0	0	0	0	0	0	0	0	0	0	0	0	0	0	0	0	0	0
Otu1434	0	0	0	0	0	0	0	0	0	0	0	0	0	0	0	0	0	0	0	0	0	0	0	0	0	0	0	0	0	0	0	0	0	0	0	0	0	0	0	0	0	0	0	0	0	0	0	0	0
Otu1435	0	0	0	0	0	0	0	0.0114064	0	0	0	0	0	0	0	0	0	0	0	0	0	0	0	0	0	0	0	0	0	0	0	0	0	0	0	0	0	0	0	0	0	0	0	0	0	0	0	0	0
Otu1436	0	0	0	0	0	0	0	0	0	0	0	0	0	0	0	0	0	0	0	0	0	0	0	0	0	0	0	0	0	0	0	0	0	0	0	0	0	0	0	0	0	0	0	0	0	0	0	0	0
Otu1437	0	0	0	0	0	0	0	0	0	0	0	0	0	0	0	0	0	0	0	0	0	0	0	0	0	0	0	0	0	0	0	0	0	0	0	0	0	0	0	0	0	0	0	0	0	0	0	0	0
Otu1438	0	0	0	0	0	0	0	0.0114064	0	0	0	0	0	0	0	0	0	0	0	0	0	0	0	0	0	0	0	0	0	0	0	0	0	0	0	0	0	0	0	0	0	0	0	0	0	0	0	0	0
Otu1439	0	0	0	0	0	0	0	0.0114064	0	0	0	0	0	0	0	0	0	0	0	0	0	0	0	0	0	0	0	0	0	0	0	0	0	0	0	0	0	0	0	0	0	0	0	0	0	0	0	0	0
Otu1440	0	0	0	0	0	0	0	0.0114064	0	0	0	0	0	0	0	0	0	0	0	0	0	0	0	0	0	0	0	0	0	0	0	0	0	0	0	0	0	0	0	0	0	0	0	0	0	0	0	0	0
Otu1441	0	0	0	0	0	0	0	0	0	0	0	0	0	0	0	0	0	0	0	0	0	0	0	0	0	0	0	0	0	0	0	0	0	0	0	0	0	0	0	0	0	0	0	0	0	0	0	0	0
Otu1442	0	0	0	0	0	0	0	0	0	0	0	0	0	0	0	0	0	0	0	0	0	0	0	0	0	0	0	0	0	0	0	0	0	0	0	0	0	0	0	0	0	0	0	0	0	0	0	0	0
Otu1443	0	0	0	0	0	0	0	0	0	0	0	0	0	0	0	0	0	0	0	0	0	0	0	0	0	0	0	0	0	0	0	0	0	0	0	0	0	0	0	0	0	0	0	0	0	0	0	0	0
Otu1444	0	0	0	0	0	0	0	0	0	0	0	0	0.0114064	0	0	0	0	0	0	0	0	0	0	0	0	0	0	0	0	0	0	0	0	0	0	0	0	0	0	0	0	0	0	0	0	0	0	0	0
Otu1445	0	0	0	0	0	0	0	0	0	0	0	0	0	0	0	0	0	0	0	0	0	0	0	0	0	0	0	0	0	0	0	0	0	0	0	0	0	0	0	0	0	0	0	0	0	0	0	0	0
Otu1446	0	0	0	0	0	0	0	0	0	0	0	0	0	0	0	0	0	0	0	0	0	0	0	0	0	0	0	0	0	0	0	0	0	0	0	0	0	0	0	0	0	0	0	0	0	0	0	0	0
Otu1447	0	0	0	0	0	0	0	0	0	0	0	0	0	0	0	0	0	0	0	0	0	0	0	0	0	0	0	0	0	0	0	0	0	0	0	0	0	0	0	0	0	0	0	0	0	0	0	0	0
Otu1448	0	0	0	0	0	0	0	0	0	0	0	0	0	0	0	0	0	0	0	0	0	0	0	0	0	0	0	0	0	0	0	0	0	0	0	0	0	0	0	0	0	0	0	0	0	0	0	0	0
Otu1449	0	0	0	0	0	0	0	0	0	0	0	0	0	0	0	0	0	0	0	0	0	0	0	0	0	0	0	0	0	0	0	0	0	0	0	0	0	0	0	0	0	0	0	0	0	0	0	0	0
Otu1450	0	0	0	0	0	0	0	0	0	0	0	0	0	0	0	0	0	0	0	0	0	0	0	0	0	0	0	0	0	0	0	0	0	0	0	0	0	0	0	0	0	0	0	0	0	0	0	0	0
Otu1451	0	0	0	0	0	0	0	0	0	0	0	0	0	0	0	0	0	0	0	0	0	0	0	0	0	0	0	0	0	0	0	0	0	0	0	0	0	0	0	0	0	0	0	0	0	0	0	0	0
Otu1452	0	0	0	0	0	0	0	0	0	0	0	0	0.0114064	0	0	0	0	0	0	0	0	0	0	0	0	0	0	0	0	0	0	0	0	0	0	0	0	0	0	0	0	0	0	0	0	0	0	0	0
Otu1453	0	0	0	0	0	0	0	0	0	0	0	0	0	0	0	0	0	0	0	0	0	0	0	0	0	0	0	0	0	0	0	0	0	0	0	0	0	0	0	0	0	0	0	0	0	0	0	0	0
Otu1454	0	0	0	0	0	0	0	0	0	0	0	0	0.0114064	0	0	0	0	0	0	0	0	0	0	0	0	0	0	0	0	0	0	0	0	0	0	0	0	0	0	0	0	0	0	0	0	0	0	0	0
Otu1455	0	0	0	0	0	0	0	0	0	0	0	0	0	0	0	0	0	0	0	0	0	0	0	0	0	0	0	0	0	0	0	0	0	0	0	0	0	0	0	0	0	0	0	0	0	0	0	0	0
Otu1456	0	0	0	0	0	0	0	0	0	0	0	0	0	0	0	0	0	0	0	0	0	0	0	0	0	0	0	0	0	0	0	0	0	0	0	0	0	0	0	0	0	0	0	0	0	0	0	0	0
Otu1457	0	0	0	0	0	0	0	0	0	0	0	0	0	0	0	0	0	0	0	0	0	0	0	0	0	0	0	0	0	0	0	0	0	0	0	0	0	0	0	0	0	0	0	0	0	0	0	0	0
Otu1458	0	0	0	0	0	0	0	0	0	0	0	0	0	0	0	0	0	0	0	0	0	0	0	0	0	0	0	0	0	0	0	0	0	0	0	0	0	0	0	0	0	0	0	0	0	0	0	0	0
Otu1459	0	0	0	0	0	0	0	0	0	0	0	0	0.0114064	0	0	0	0	0	0	0	0	0	0	0	0	0	0	0	0	0	0	0	0	0	0	0	0	0	0	0	0	0	0	0	0	0	0	0	0
Otu1460	0	0	0	0	0	0	0	0	0	0	0	0	0	0	0	0	0	0	0	0	0	0	0	0	0	0	0	0	0	0	0	0	0	0	0	0	0	0	0	0	0	0	0	0	0	0	0	0	0
Otu1461	0	0	0	0	0	0	0	0	0	0	0	0	0.0114064	0	0	0	0	0	0	0	0	0	0	0	0	0	0	0	0	0	0	0	0	0	0	0	0	0	0	0	0	0	0	0	0	0	0	0	0
Otu1462	0	0	0	0	0	0	0	0	0	0	0	0	0	0	0	0	0	0	0	0	0	0	0	0	0	0	0	0	0	0	0	0	0	0	0	0	0	0	0	0	0	0	0	0	0	0	0	0	0
Otu1463	0	0	0	0	0	0	0	0	0	0	0	0	0	0	0	0	0	0	0	0	0	0	0	0	0	0	0	0	0	0	0	0	0	0	0	0	0	0	0	0	0	0	0	0	0	0	0	0	0
Otu1464	0	0	0	0	0	0	0	0.0114064	0	0	0	0	0	0	0	0	0	0	0	0	0	0	0	0	0	0	0	0	0	0	0	0	0	0	0	0	0	0	0	0	0	0	0	0	0	0	0	0	0
Otu1465	0	0	0	0	0	0	0	0.0114064	0	0	0	0	0	0	0	0	0	0	0	0	0	0	0	0	0	0	0	0	0	0	0	0	0	0	0	0	0	0	0	0	0	0	0	0	0	0	0	0	0
Otu1466	0	0	0	0	0	0	0	0.0114064	0	0	0	0	0	0	0	0	0	0	0	0	0	0	0	0	0	0	0	0	0	0	0	0	0	0	0	0	0	0	0	0	0	0	0	0	0	0	0	0	0
Otu1467	0	0	0	0	0	0	0	0.0114064	0	0	0	0	0	0	0	0	0	0	0	0	0	0	0	0	0	0	0	0	0	0	0	0	0	0	0	0	0	0	0	0	0	0	0	0	0	0	0	0	0
Otu1468	0	0	0	0	0	0	0	0	0	0	0	0	0	0	0	0	0	0	0	0	0	0	0	0	0	0	0	0	0	0	0	0	0	0	0	0	0	0	0	0	0	0	0	0	0	0	0	0	0
Otu1469	0	0	0	0	0	0	0	0	0	0	0	0	0	0	0	0	0	0	0	0	0	0	0	0	0	0	0	0	0	0	0	0	0	0	0	0	0	0	0	0	0	0	0	0	0	0	0	0	0
Otu1470	0	0	0	0	0	0	0	0	0	0	0	0	0	0	0	0	0	0	0	0	0	0	0	0	0	0	0	0	0	0	0	0	0	0	0	0	0	0	0	0	0	0	0	0	0	0	0	0	0
Otu1471	0	0	0	0	0	0	0	0	0	0	0	0	0.0114064	0	0	0	0	0	0	0	0	0	0	0	0	0	0	0	0	0	0	0	0	0	0	0	0	0	0	0	0	0	0	0	0	0	0	0	0
Otu1472	0	0	0	0	0	0	0	0	0	0	0	0	0	0	0.0114064	0	0	0	0	0	0	0	0	0	0	0	0	0	0	0	0	0	0	0	0	0	0	0	0	0	0	0	0	0	0	0	0	0	0
Otu1473	0	0	0	0	0	0	0	0	0	0	0	0	0	0	0	0	0	0	0	0	0	0	0	0	0	0	0	0	0	0	0	0	0	0	0	0	0	0	0	0	0	0	0	0	0	0	0	0	0
Otu1474	0	0	0	0	0	0	0	0	0	0	0	0	0	0	0	0	0	0	0	0	0	0	0	0	0	0	0	0	0	0	0	0	0	0	0	0	0	0	0	0	0	0	0	0	0	0	0	0	0
Otu1475	0	0	0	0	0	0	0	0	0	0	0	0	0.0114064	0	0	0	0	0	0	0	0	0	0	0	0	0	0	0	0	0	0	0	0	0	0	0	0	0	0	0	0	0	0	0	0	0	0	0	0
Otu1476	0	0	0	0	0	0	0	0	0	0	0	0	0	0	0	0	0	0	0	0	0	0	0	0	0	0	0	0	0	0	0	0	0	0	0	0	0	0	0	0	0	0	0	0	0	0	0	0	0
Otu1477	0	0	0	0	0	0	0	0	0	0	0	0	0	0	0	0	0	0	0	0	0	0	0	0	0	0	0	0	0	0	0	0	0	0	0	0	0	0	0	0	0	0	0	0	0	0	0	0	0
Otu1478	0	0	0	0	0	0	0	0	0	0	0	0	0	0	0	0	0	0	0	0	0	0	0	0	0	0	0	0	0	0	0	0	0	0	0	0	0	0	0	0	0	0	0	0	0	0	0	0	0
Otu1479	0	0	0	0	0	0	0	0	0	0	0	0	0	0	0	0	0	0	0	0	0	0	0	0	0	0	0	0	0	0	0	0	0	0	0	0	0	0	0	0	0	0	0	0	0	0	0	0	0
Otu1480	0	0	0	0	0	0	0	0	0	0	0	0	0	0	0	0	0	0	0	0	0	0	0	0	0	0	0	0	0	0	0	0	0	0	0	0	0	0	0	0	0	0	0	0	0	0	0	0	0
Otu1481	0	0	0	0	0	0	0	0	0	0	0	0	0	0	0	0	0	0	0	0	0	0	0	0	0	0	0	0	0	0	0	0	0	0	0	0	0	0	0	0	0	0	0	0	0	0	0	0	0
Otu1482	0	0	0	0	0	0	0	0	0	0	0	0	0.0114064	0	0	0	0	0	0	0	0	0	0	0	0	0	0	0	0	0	0	0	0	0	0	0	0	0	0	0	0	0	0	0	0	0	0	0	0
Otu1483	0	0	0	0	0	0	0	0	0	0	0	0	0.0114064	0	0	0	0	0	0	0	0	0	0	0	0	0	0	0	0	0	0	0	0	0	0	0	0	0	0	0	0	0	0	0	0	0	0	0	0
Otu1484	0	0	0	0	0	0	0	0	0	0	0	0	0.0114064	0	0	0	0	0	0	0	0	0	0	0	0	0	0	0	0	0	0	0	0	0	0	0	0	0	0	0	0	0	0	0	0	0	0	0	0
Otu1485	0	0	0	0	0	0	0	0	0	0	0	0	0	0	0	0	0	0	0	0	0	0	0	0	0	0	0	0	0	0	0	0	0	0	0	0	0	0	0	0	0	0	0	0	0	0	0	0	0
Otu1486	0	0	0	0	0	0	0	0	0	0	0	0	0	0	0	0	0	0	0	0	0	0	0	0	0	0	0	0	0	0	0	0	0	0	0	0	0	0	0	0	0	0	0	0	0	0	0	0	0
Otu1487	0	0	0	0	0	0	0	0	0	0	0	0	0	0	0	0	0	0	0	0	0	0	0	0	0	0	0	0	0	0	0	0	0	0	0	0	0	0	0	0	0	0	0	0	0	0	0	0	0
Otu1488	0	0	0	0	0	0	0	0	0	0	0	0	0	0	0	0	0	0	0	0	0	0	0	0	0	0	0	0	0	0	0	0	0	0	0	0	0	0	0	0	0	0	0	0	0	0	0	0	0
Otu1489	0	0	0	0	0	0	0	0	0	0	0	0	0.0114064	0	0	0	0	0	0	0	0	0	0	0	0	0	0	0	0	0	0	0	0	0	0	0	0	0	0	0	0	0	0	0	0	0	0	0	0
Otu1490	0	0	0	0	0	0	0	0	0	0	0	0	0	0	0	0	0	0	0	0	0	0	0	0	0	0	0	0	0	0	0	0	0	0	0	0	0	0	0	0	0	0	0	0	0	0	0	0	0
Otu1491	0	0	0	0	0	0	0	0	0	0	0	0	0.0114064	0	0	0	0	0	0	0	0	0	0	0	0	0	0	0	0	0	0	0	0	0	0	0	0	0	0	0	0	0	0	0	0	0	0	0	0
Otu1492	0	0	0	0	0	0	0	0	0	0	0	0	0	0	0	0	0	0	0	0	0	0	0	0	0	0	0	0	0	0	0	0	0	0	0	0	0	0	0	0	0	0	0	0	0	0	0	0	0
Otu1493	0	0	0	0	0	0	0	0	0	0	0	0	0	0	0	0	0	0	0	0	0	0	0	0	0	0	0	0	0	0	0	0	0	0	0	0	0	0	0	0	0	0	0	0	0	0	0	0	0
Otu1494	0	0	0	0	0	0	0	0	0	0	0	0	0	0	0	0	0	0	0	0	0	0	0	0	0	0	0	0	0	0	0	0	0	0	0	0	0	0	0	0	0	0	0	0	0	0	0	0	0
Otu1495	0	0	0	0	0	0	0	0	0	0	0	0	0.0114064	0	0	0	0	0	0	0	0	0	0	0	0	0	0	0	0	0	0	0	0	0	0	0	0	0	0	0	0	0	0	0	0	0	0	0	0
Otu1496	0	0	0	0	0	0	0	0	0	0	0	0	0	0	0	0	0	0	0	0	0	0	0	0	0	0	0	0	0	0	0	0	0	0	0	0	0	0	0	0	0	0	0	0	0	0	0	0	0
Otu1497	0	0	0	0	0	0	0	0	0	0	0	0	0	0	0	0	0	0	0	0	0	0	0	0	0	0	0	0	0	0	0	0	0	0	0	0	0	0	0	0	0	0	0	0	0	0	0	0	0
Otu1498	0	0	0	0	0	0	0	0	0	0	0	0	0.0114064	0	0	0	0	0	0	0	0	0	0	0	0	0	0	0	0	0	0	0	0	0	0	0	0	0	0	0	0	0	0	0	0	0	0	0	0
Otu1499	0	0	0	0	0	0	0	0	0	0	0	0	0.0114064	0	0	0	0	0	0	0	0	0	0	0	0	0	0	0	0	0	0	0	0	0	0	0	0	0	0	0	0	0	0	0	0	0	0	0	0
Otu1500	0	0	0	0	0	0	0	0	0	0	0	0	0.0114064	0	0	0	0	0	0	0	0	0	0	0	0	0	0	0	0	0	0	0	0	0	0	0	0	0	0	0	0	0	0	0	0	0	0	0	0
Otu1501	0	0	0	0	0	0	0	0	0	0	0	0	0	0	0	0	0	0	0	0	0	0	0	0	0	0	0	0	0	0	0	0	0	0	0	0	0	0	0	0	0	0	0	0	0	0	0	0	0
Otu1502	0	0	0	0	0	0	0	0	0	0	0	0	0.0114064	0	0	0	0	0	0	0	0	0	0	0	0	0	0	0	0	0	0	0	0	0	0	0	0	0	0	0	0	0	0	0	0	0	0	0	0
Otu1503	0	0	0	0	0	0	0	0	0	0	0	0	0	0	0	0	0	0	0	0	0	0	0	0	0	0	0	0	0	0	0	0	0	0	0	0	0	0	0	0	0	0	0	0	0	0	0	0	0
Otu1504	0	0	0	0	0	0	0	0	0	0	0	0	0.0114064	0	0	0	0	0	0	0	0	0	0	0	0	0	0	0	0	0	0	0	0	0	0	0	0	0	0	0	0	0	0	0	0	0	0	0	0
Otu1505	0	0	0	0	0	0	0	0	0	0	0	0	0	0	0	0	0	0	0	0	0	0	0	0	0	0	0	0	0	0	0	0	0	0	0	0	0	0	0	0	0	0	0	0	0	0	0	0	0
Otu1506	0	0	0	0	0	0	0	0	0	0	0	0	0	0	0	0	0	0	0	0	0	0	0	0	0	0	0	0	0	0	0	0	0	0	0	0	0	0	0	0	0	0	0	0	0	0	0	0	0
Otu1507	0	0	0	0	0	0	0	0	0	0	0	0	0	0	0	0	0	0	0	0	0	0	0	0	0	0	0	0	0	0	0	0	0	0	0	0	0	0	0	0	0	0	0	0	0	0	0	0	0
Otu1508	0	0	0	0	0	0	0	0	0	0	0	0	0	0	0	0	0	0	0	0	0	0	0	0	0	0	0	0	0	0	0	0	0	0	0	0	0	0	0	0	0	0	0	0	0	0	0	0	0
Otu1509	0	0	0	0	0	0	0	0	0	0	0	0	0	0	0	0	0	0	0	0	0	0	0	0	0	0	0	0	0	0	0	0	0	0	0	0	0	0	0	0	0	0	0	0	0	0	0	0	0
Otu1510	0	0	0	0	0	0	0	0	0	0	0	0	0	0	0	0	0	0	0	0	0	0	0	0	0	0	0	0	0	0	0	0	0	0	0	0	0	0	0	0	0	0	0	0	0	0	0	0	0
Otu1511	0	0	0	0	0	0	0	0	0	0	0	0	0	0	0	0	0	0	0	0	0	0	0	0	0	0	0	0	0	0	0	0	0	0	0	0	0	0	0	0	0	0	0	0	0	0	0	0	0
Otu1512	0	0	0	0	0	0	0	0	0	0	0	0	0.0114064	0	0	0	0	0	0	0	0	0	0	0	0	0	0	0	0	0	0	0	0	0	0	0	0	0	0	0	0	0	0	0	0	0	0	0	0
Otu1513	0	0	0	0	0	0	0	0	0	0	0	0	0	0	0	0	0	0	0	0	0	0	0	0	0	0	0	0	0	0	0	0	0	0	0	0	0	0	0	0	0	0	0	0	0	0	0	0	0
Otu1514	0	0	0	0	0	0	0	0	0	0	0	0	0.0114064	0	0	0	0	0	0	0	0	0	0	0	0	0	0	0	0	0	0	0	0	0	0	0	0	0	0	0	0	0	0	0	0	0	0	0	0
Otu1515	0	0	0	0	0	0	0	0	0	0	0	0	0.0114064	0	0	0	0	0	0	0	0	0	0	0	0	0	0	0	0	0	0	0	0	0	0	0	0	0	0	0	0	0	0	0	0	0	0	0	0
Otu1516	0	0	0	0	0	0	0	0	0	0	0	0	0	0	0	0	0	0	0	0	0	0	0	0	0	0	0	0	0	0	0	0	0	0	0	0	0	0	0	0	0	0	0	0	0	0	0	0	0
Otu1517	0	0	0	0	0	0	0	0	0	0	0	0	0.0114064	0	0	0	0	0	0	0	0	0	0	0	0	0	0	0	0	0	0	0	0	0	0	0	0	0	0	0	0	0	0	0	0	0	0	0	0
Otu1518	0	0	0	0	0	0	0	0	0	0	0	0	0	0	0	0	0	0	0	0	0	0	0	0	0	0	0	0	0	0	0	0	0	0	0	0	0	0	0	0	0	0	0	0	0	0	0	0	0
Otu1519	0	0	0	0	0	0	0	0	0	0	0	0	0	0	0	0	0	0	0	0	0	0	0	0	0	0	0	0	0	0	0	0	0	0	0	0	0	0	0	0	0	0	0	0	0	0	0	0	0
Otu1520	0	0	0	0	0	0	0	0	0	0	0	0	0	0	0	0	0	0	0	0	0	0	0	0	0	0	0	0	0	0	0	0	0	0	0	0	0	0	0	0	0	0	0	0	0	0	0	0	0
Otu1521	0	0	0	0	0	0	0	0	0	0	0	0	0.0114064	0	0	0	0	0	0	0	0	0	0	0	0	0	0	0	0	0	0	0	0	0	0	0	0	0	0	0	0	0	0	0	0	0	0	0	0
Otu1522	0	0	0	0	0	0	0	0	0	0	0	0	0	0	0	0	0	0	0	0	0	0	0	0	0	0	0	0	0	0	0	0	0	0	0	0	0	0	0	0	0	0	0	0	0	0	0	0	0
Otu1523	0	0	0	0	0	0	0	0	0	0	0	0	0.0114064	0	0	0	0	0	0	0	0	0	0	0	0	0	0	0	0	0	0	0	0	0	0	0	0	0	0	0	0	0	0	0	0	0	0	0	0
Otu1524	0	0	0	0	0	0	0	0	0	0	0	0	0	0	0	0	0	0	0	0	0	0	0	0	0	0	0	0	0	0	0	0	0	0	0	0	0	0	0	0	0	0	0	0	0	0	0	0	0
Otu1525	0	0	0	0	0	0	0	0	0	0	0	0	0	0	0	0	0	0	0	0	0	0	0	0	0	0	0	0	0	0	0	0	0	0	0	0	0	0	0	0	0	0	0	0	0	0	0	0	0
Otu1526	0	0	0	0	0	0	0	0.0114064	0	0	0	0	0	0	0	0	0	0	0	0	0	0	0	0	0	0	0	0	0	0	0	0	0	0	0	0	0	0	0	0	0	0	0	0	0	0	0	0	0
Otu1527	0	0	0	0	0	0	0	0.0114064	0	0	0	0	0	0	0	0	0	0	0	0	0	0	0	0	0	0	0	0	0	0	0	0	0	0	0	0	0	0	0	0	0	0	0	0	0	0	0	0	0
Otu1528	0	0	0	0	0	0	0	0.0114064	0	0	0	0	0	0	0	0	0	0	0	0	0	0	0	0	0	0	0	0	0	0	0	0	0	0	0	0	0	0	0	0	0	0	0	0	0	0	0	0	0
Otu1529	0	0	0	0	0	0	0	0	0	0	0	0	0	0	0	0	0	0	0	0	0	0	0	0	0	0	0	0	0	0	0	0	0	0	0	0	0	0	0	0	0	0	0	0	0	0	0	0	0
Otu1530	0	0	0	0	0	0	0	0	0	0	0	0	0	0	0	0	0	0	0	0	0	0	0	0	0	0	0	0	0	0	0	0	0	0	0	0	0	0	0	0	0	0	0	0	0	0	0	0	0
Otu1531	0	0	0	0	0	0	0	0	0	0	0	0	0	0	0	0	0	0	0	0	0	0	0	0	0	0	0	0	0	0	0	0	0	0	0	0	0	0	0	0	0	0	0	0	0	0	0	0	0
Otu1532	0	0	0	0	0	0	0	0.0114064	0	0	0	0	0	0	0	0	0	0	0	0	0	0	0	0	0	0	0	0	0	0	0	0	0	0	0	0	0	0	0	0	0	0	0	0	0	0	0	0	0
Otu1533	0	0	0	0	0	0	0	0.0114064	0	0	0	0	0	0	0	0	0	0	0	0	0	0	0	0	0	0	0	0	0	0	0	0	0	0	0	0	0	0	0	0	0	0	0	0	0	0	0	0	0
Otu1534	0	0	0	0	0	0	0	0	0	0	0	0	0	0	0	0	0	0	0	0	0	0	0	0	0	0	0	0	0	0	0	0	0	0	0	0	0	0	0	0	0	0	0	0	0	0	0	0	0
Otu1535	0	0	0	0	0	0	0	0	0	0	0	0	0	0	0	0	0	0	0	0	0	0	0	0	0	0	0	0	0	0	0	0	0	0	0	0	0	0	0	0	0	0	0	0	0	0	0	0	0
Otu1536	0	0	0	0	0	0	0	0	0	0	0	0	0	0	0	0	0	0	0	0	0	0	0	0	0	0	0	0	0	0	0	0	0	0	0	0	0	0	0	0	0	0	0	0	0	0	0	0	0
Otu1537	0	0	0	0	0	0	0	0.0114064	0	0	0	0	0	0	0	0	0	0	0	0	0	0	0	0	0	0	0	0	0	0	0	0	0	0	0	0	0	0	0	0	0	0	0	0	0	0	0	0	0
Otu1538	0	0	0	0	0	0	0	0	0	0	0	0	0	0	0	0	0	0	0	0	0	0	0	0	0	0	0	0	0	0	0	0	0	0	0	0	0	0	0	0	0	0	0	0	0	0	0	0	0
Otu1539	0	0	0	0	0	0	0	0	0	0	0	0	0	0	0	0	0	0	0	0	0	0	0	0	0	0	0	0	0	0	0	0	0	0	0	0	0	0	0	0	0	0	0	0	0	0	0	0	0
Otu1540	0	0	0	0	0	0	0	0	0	0	0	0	0	0	0	0	0	0	0	0	0	0	0	0	0	0	0	0	0	0	0	0	0	0	0	0	0	0	0	0	0	0	0	0	0	0	0	0	0
Otu1541	0	0	0	0	0	0	0	0	0	0	0	0	0	0	0	0	0	0	0	0	0	0	0	0	0	0	0	0	0	0	0	0	0	0	0	0	0	0	0	0	0	0	0	0	0	0	0	0	0
Otu1542	0	0	0	0	0	0	0	0.0114064	0	0	0	0	0	0	0	0	0	0	0	0	0	0	0	0	0	0	0	0	0	0	0	0	0	0	0	0	0	0	0	0	0	0	0	0	0	0	0	0	0
Otu1543	0	0	0	0	0	0	0	0.0114064	0	0	0	0	0	0	0	0	0	0	0	0	0	0	0	0	0	0	0	0	0	0	0	0	0	0	0	0	0	0	0	0	0	0	0	0	0	0	0	0	0
Otu1544	0	0	0	0	0	0	0	0	0	0	0	0	0	0	0	0	0	0	0	0	0	0	0	0	0	0	0	0	0	0	0	0	0	0	0	0	0	0	0	0	0	0	0	0	0	0	0	0	0
Otu1545	0	0	0	0	0	0	0	0.0114064	0	0	0	0	0	0	0	0	0	0	0	0	0	0	0	0	0	0	0	0	0	0	0	0	0	0	0	0	0	0	0	0	0	0	0	0	0	0	0	0	0
Otu1546	0	0	0	0	0	0	0	0	0	0	0	0	0	0	0	0	0	0	0	0	0	0	0	0	0	0	0	0	0	0	0	0	0	0	0	0	0	0	0	0	0	0	0	0	0	0	0	0	0
Otu1547	0	0	0	0	0	0	0	0	0	0	0	0	0	0	0	0	0	0	0	0	0	0	0	0	0	0	0	0	0	0	0	0	0	0	0	0	0	0	0	0	0	0	0	0	0	0	0	0	0
Otu1548	0	0	0	0	0	0	0	0	0	0	0	0	0	0	0	0	0	0	0	0	0	0	0	0	0	0	0	0	0	0	0	0	0	0	0	0	0	0	0	0	0	0	0	0	0	0	0	0	0
Otu1549	0	0	0	0	0	0	0	0.0114064	0	0	0	0	0	0	0	0	0	0	0	0	0	0	0	0	0	0	0	0	0	0	0	0	0	0	0	0	0	0	0	0	0	0	0	0	0	0	0	0	0
Otu1550	0	0	0	0	0	0	0	0.0114064	0	0	0	0	0	0	0	0	0	0	0	0	0	0	0	0	0	0	0	0	0	0	0	0	0	0	0	0	0	0	0	0	0	0	0	0	0	0	0	0	0
Otu1551	0	0	0	0	0	0	0	0.0114064	0	0	0	0	0	0	0	0	0	0	0	0	0	0	0	0	0	0	0	0	0	0	0	0	0	0	0	0	0	0	0	0	0	0	0	0	0	0	0	0	0
Otu1552	0	0	0	0	0	0	0	0	0	0	0	0	0	0	0	0	0	0	0	0	0	0	0	0	0	0	0	0	0	0	0	0	0	0	0	0	0	0	0	0	0	0	0	0	0	0	0	0	0
Otu1553	0	0	0	0	0	0	0	0	0	0	0	0	0	0	0	0	0	0	0	0	0	0	0	0	0	0	0	0	0	0	0	0	0	0	0	0	0	0	0	0	0	0	0	0	0	0	0	0	0
Otu1554	0	0	0	0	0	0	0	0.0114064	0	0	0	0	0	0	0	0	0	0	0	0	0	0	0	0	0	0	0	0	0	0	0	0	0	0	0	0	0	0	0	0	0	0	0	0	0	0	0	0	0
Otu1555	0	0	0	0	0	0	0	0.0114064	0	0	0	0	0	0	0	0	0	0	0	0	0	0	0	0	0	0	0	0	0	0	0	0	0	0	0	0	0	0	0	0	0	0	0	0	0	0	0	0	0
Otu1556	0	0	0	0	0	0	0	0	0	0	0	0	0	0	0	0	0	0	0	0	0	0	0	0	0	0	0	0	0	0	0	0	0	0	0	0	0	0	0	0	0	0	0	0	0	0	0	0	0
Otu1557	0	0	0	0	0	0	0	0	0	0	0	0	0	0	0	0	0	0	0	0	0	0	0	0	0	0	0	0	0	0	0	0	0	0	0	0	0	0	0	0	0	0	0	0	0	0	0	0	0
Otu1558	0	0	0	0	0	0	0	0	0	0	0	0	0	0	0	0	0	0	0	0	0	0	0	0	0	0	0	0	0	0	0	0	0	0	0	0	0	0	0	0	0	0	0	0	0	0	0	0	0
Otu1559	0	0	0	0	0	0	0	0.0114064	0	0	0	0	0	0	0	0	0	0	0	0	0	0	0	0	0	0	0	0	0	0	0	0	0	0	0	0	0	0	0	0	0	0	0	0	0	0	0	0	0
Otu1560	0	0	0	0	0	0	0	0.0114064	0	0	0	0	0	0	0	0	0	0	0	0	0	0	0	0	0	0	0	0	0	0	0	0	0	0	0	0	0	0	0	0	0	0	0	0	0	0	0	0	0
Otu1561	0	0	0	0	0	0	0	0	0	0	0	0	0	0	0	0	0	0	0	0	0	0	0	0	0	0	0	0	0	0	0	0	0	0	0	0	0	0	0	0	0	0	0	0	0	0	0	0	0
Otu1562	0	0	0	0	0	0	0	0	0	0	0	0	0	0	0	0	0	0	0	0	0	0	0	0	0	0	0	0	0	0	0	0	0	0	0	0	0	0	0	0	0	0	0	0	0	0	0	0	0
Otu1563	0	0	0	0	0	0	0	0.0114064	0	0	0	0	0	0	0	0	0	0	0	0	0	0	0	0	0	0	0	0	0	0	0	0	0	0	0	0	0	0	0	0	0	0	0	0	0	0	0	0	0
Otu1564	0	0	0	0	0	0	0	0.0114064	0	0	0	0	0	0	0	0	0	0	0	0	0	0	0	0	0	0	0	0	0	0	0	0	0	0	0	0	0	0	0	0	0	0	0	0	0	0	0	0	0
Otu1565	0	0	0	0	0	0	0	0.0114064	0	0	0	0	0	0	0	0	0	0	0	0	0	0	0	0	0	0	0	0	0	0	0	0	0	0	0	0	0	0	0	0	0	0	0	0	0	0	0	0	0
Otu1566	0	0	0	0	0	0	0	0	0	0	0	0	0	0	0	0	0	0	0	0	0	0	0	0	0	0	0	0	0	0	0	0	0	0	0	0	0	0	0	0	0	0	0	0	0	0	0	0	0
Otu1567	0	0	0	0	0	0	0	0	0	0	0	0	0	0	0	0	0	0	0	0	0	0	0	0	0	0	0	0	0	0	0	0	0	0	0	0	0	0	0	0	0	0	0	0	0	0	0	0	0
Otu1568	0	0	0	0	0	0	0	0	0	0	0	0	0	0	0	0	0	0	0	0	0	0	0	0	0	0	0	0	0	0	0	0	0	0	0	0	0	0	0	0	0	0	0	0	0	0	0	0	0
Otu1569	0	0	0	0	0	0	0	0.0114064	0	0	0	0	0	0	0	0	0	0	0	0	0	0	0	0	0	0	0	0	0	0	0	0	0	0	0	0	0	0	0	0	0	0	0	0	0	0	0	0	0
Otu1570	0	0	0	0	0	0	0	0	0	0	0	0	0.0114064	0	0	0	0	0	0	0	0	0	0	0	0	0	0	0	0	0	0	0	0	0	0	0	0	0	0	0	0	0	0	0	0	0	0	0	0
Otu1571	0	0	0	0	0	0	0	0.0114064	0	0	0	0	0	0	0	0	0	0	0	0	0	0	0	0	0	0	0	0	0	0	0	0	0	0	0	0	0	0	0	0	0	0	0	0	0	0	0	0	0
Otu1572	0	0	0	0	0	0	0	0.0114064	0	0	0	0	0	0	0	0	0	0	0	0	0	0	0	0	0	0	0	0	0	0	0	0	0	0	0	0	0	0	0	0	0	0	0	0	0	0	0	0	0
Otu1573	0	0	0	0	0	0	0	0	0	0	0	0	0	0	0	0	0	0	0	0	0	0	0	0	0	0	0	0	0	0	0	0	0	0	0	0	0	0	0	0	0	0	0	0	0	0	0	0	0
Otu1574	0	0	0	0	0	0	0	0.0114064	0	0	0	0	0	0	0	0	0	0	0	0	0	0	0	0	0	0	0	0	0	0	0	0	0	0	0	0	0	0	0	0	0	0	0	0	0	0	0	0	0
Otu1575	0	0	0	0	0	0	0	0	0	0	0	0	0	0	0	0	0	0	0	0	0	0	0	0	0	0	0	0	0	0	0	0	0	0	0	0	0	0	0	0	0	0	0	0	0	0	0	0	0
Otu1576	0	0	0	0	0	0	0	0.0114064	0	0	0	0	0	0	0	0	0	0	0	0	0	0	0	0	0	0	0	0	0	0	0	0	0	0	0	0	0	0	0	0	0	0	0	0	0	0	0	0	0
Otu1577	0	0	0	0	0	0	0	0	0	0	0	0	0	0	0	0	0	0	0	0	0	0	0	0	0	0	0	0	0	0	0	0	0	0	0	0	0	0	0	0	0	0	0	0	0	0	0	0	0
Otu1578	0	0	0	0	0	0	0	0	0	0	0	0	0.0114064	0	0	0	0	0	0	0	0	0	0	0	0	0	0	0	0	0	0	0	0	0	0	0	0	0	0	0	0	0	0	0	0	0	0	0	0
Otu1579	0	0	0	0	0	0	0	0.0114064	0	0	0	0	0	0	0	0	0	0	0	0	0	0	0	0	0	0	0	0	0	0	0	0	0	0	0	0	0	0	0	0	0	0	0	0	0	0	0	0	0
Otu1580	0	0	0	0	0	0	0	0	0	0	0	0	0	0	0	0	0	0	0	0	0	0	0	0	0	0	0	0	0	0	0	0	0	0	0	0	0	0	0	0	0	0	0	0	0	0	0	0	0
Otu1581	0	0	0	0	0	0	0	0	0	0	0	0	0	0	0	0	0	0	0	0	0	0	0	0	0	0	0	0	0	0	0	0	0	0	0	0	0	0	0	0	0	0	0	0	0	0	0	0	0
Otu1582	0	0	0	0	0	0	0	0.0114064	0	0	0	0	0	0	0	0	0	0	0	0	0	0	0	0	0	0	0	0	0	0	0	0	0	0	0	0	0	0	0	0	0	0	0	0	0	0	0	0	0
Otu1583	0	0	0	0	0	0	0	0	0	0	0	0	0	0	0	0	0	0	0	0	0	0	0	0	0	0	0	0	0	0	0	0	0	0	0	0	0	0	0	0	0	0	0	0	0	0	0	0	0
Otu1584	0	0	0	0	0	0	0	0	0	0	0	0	0	0	0	0	0	0	0	0	0	0	0	0	0	0	0	0	0	0	0	0	0	0	0	0	0	0	0	0	0	0	0	0	0	0	0	0	0
Otu1585	0	0	0	0	0	0	0	0.0114064	0	0	0	0	0	0	0	0	0	0	0	0	0	0	0	0	0	0	0	0	0	0	0	0	0	0	0	0	0	0	0	0	0	0	0	0	0	0	0	0	0
Otu1586	0	0	0	0	0	0	0	0.0114064	0	0	0	0	0	0	0	0	0	0	0	0	0	0	0	0	0	0	0	0	0	0	0	0	0	0	0	0	0	0	0	0	0	0	0	0	0	0	0	0	0
Otu1587	0	0	0	0	0	0	0	0.0114064	0	0	0	0	0	0	0	0	0	0	0	0	0	0	0	0	0	0	0	0	0	0	0	0	0	0	0	0	0	0	0	0	0	0	0	0	0	0	0	0	0
Otu1588	0	0	0	0	0	0	0	0	0	0	0	0	0	0	0	0	0	0	0	0	0	0	0	0	0	0	0	0	0	0	0	0	0	0	0	0	0	0	0	0	0	0	0	0	0	0	0	0	0
Otu1589	0	0	0	0	0	0	0	0	0	0	0	0	0	0	0	0	0	0	0	0	0	0	0	0	0	0	0	0	0	0	0	0	0	0	0	0	0	0	0	0	0	0	0	0	0	0	0	0	0
Otu1590	0	0	0	0	0	0	0	0	0	0	0	0	0	0	0	0	0	0	0	0	0	0	0	0	0	0	0	0	0	0	0	0	0	0	0	0	0	0	0	0	0	0	0	0	0	0	0	0	0
Otu1591	0	0	0	0	0	0	0	0	0	0	0	0	0	0	0	0	0	0	0	0	0	0	0	0	0	0	0	0	0	0	0	0	0	0	0	0	0	0	0	0	0	0	0	0	0	0	0	0	0
Otu1592	0	0	0	0	0	0	0	0	0	0	0	0	0	0	0	0	0	0	0	0	0	0	0	0	0	0	0	0	0	0	0	0	0	0	0	0	0	0	0	0	0	0	0	0	0	0	0	0	0
Otu1593	0	0	0	0	0	0	0	0	0	0	0	0	0	0	0	0	0	0	0	0	0	0	0	0	0	0	0	0	0	0	0	0	0	0	0	0	0	0	0	0	0	0	0	0	0	0	0	0	0
Otu1594	0	0	0	0	0	0	0	0.0114064	0	0	0	0	0	0	0	0	0	0	0	0	0	0	0	0	0	0	0	0	0	0	0	0	0	0	0	0	0	0	0	0	0	0	0	0	0	0	0	0	0
Otu1595	0	0	0	0	0	0	0	0	0	0	0	0	0	0	0	0	0	0	0	0	0	0	0	0	0	0	0	0	0	0	0	0	0	0	0	0	0	0	0	0	0	0	0	0	0	0	0	0	0
Otu1596	0	0	0	0	0	0	0	0.0114064	0	0	0	0	0	0	0	0	0	0	0	0	0	0	0	0	0	0	0	0	0	0	0	0	0	0	0	0	0	0	0	0	0	0	0	0	0	0	0	0	0
Otu1597	0	0	0	0	0	0	0	0.0114064	0	0	0	0	0	0	0	0	0	0	0	0	0	0	0	0	0	0	0	0	0	0	0	0	0	0	0	0	0	0	0	0	0	0	0	0	0	0	0	0	0
Otu1598	0	0	0	0	0	0	0	0	0	0	0	0	0	0	0	0	0	0	0	0	0	0	0	0	0	0	0	0	0	0	0	0	0	0	0	0	0	0	0	0	0	0	0	0	0	0	0	0	0
Otu1599	0	0	0	0	0	0	0	0	0	0	0	0	0	0	0	0	0	0	0	0	0	0	0	0	0	0	0	0	0	0	0	0	0	0	0	0	0	0	0	0	0	0	0	0	0	0	0	0	0
Otu1600	0	0	0	0	0	0	0	0	0	0	0	0	0	0	0	0	0	0	0	0	0	0	0	0	0	0	0	0	0	0	0	0	0	0	0	0	0	0	0	0	0	0	0	0	0	0	0	0	0
Otu1601	0	0	0	0	0	0	0	0	0	0	0	0	0	0	0	0	0	0	0	0	0	0	0	0	0	0	0	0	0	0	0	0	0	0	0	0	0	0	0	0	0	0	0	0	0	0	0	0	0
Otu1602	0	0	0	0	0	0	0	0	0	0	0	0	0	0	0	0	0	0	0	0	0	0	0	0	0	0	0	0	0	0	0	0	0	0	0	0	0	0	0	0	0	0	0	0	0	0	0	0	0
Otu1603	0	0	0	0	0	0	0	0	0	0	0	0	0	0	0	0	0	0	0	0	0	0	0	0	0	0	0	0	0	0	0	0	0	0	0	0	0	0	0	0	0	0	0	0	0	0	0	0	0
Otu1604	0	0	0	0	0	0	0	0.0114064	0	0	0	0	0	0	0	0	0	0	0	0	0	0	0	0	0	0	0	0	0	0	0	0	0	0	0	0	0	0	0	0	0	0	0	0	0	0	0	0	0
Otu1605	0	0	0	0	0	0	0	0.0114064	0	0	0	0	0	0	0	0	0	0	0	0	0	0	0	0	0	0	0	0	0	0	0	0	0	0	0	0	0	0	0	0	0	0	0	0	0	0	0	0	0
Otu1606	0	0	0	0	0	0	0	0	0	0	0	0	0	0	0	0	0	0	0	0	0	0	0	0	0	0	0	0	0	0	0	0	0	0	0	0	0	0	0	0	0	0	0	0	0	0	0	0	0
Otu1607	0	0	0	0	0	0	0	0	0	0	0	0	0	0	0	0	0	0	0	0	0	0	0	0	0	0	0	0	0	0	0	0	0	0	0	0	0	0	0	0	0	0	0	0	0	0	0	0	0
Otu1608	0	0	0	0	0	0	0	0	0	0	0	0	0	0	0	0	0	0	0	0	0	0	0	0	0	0	0	0	0	0	0	0	0	0	0	0	0	0	0	0	0	0	0	0	0	0	0	0	0
Otu1609	0	0	0	0	0	0	0	0	0	0	0	0	0	0	0	0	0	0	0	0	0	0	0	0	0	0	0	0	0	0	0	0	0	0	0	0	0	0	0	0	0	0	0	0	0	0	0	0	0
Otu1610	0	0	0	0	0	0	0	0	0	0	0	0	0	0	0	0	0	0	0	0	0	0	0	0	0	0	0	0	0	0	0	0	0	0	0	0	0	0	0	0	0	0	0	0	0	0	0	0	0
Otu1611	0	0	0	0	0	0	0	0	0	0	0	0	0	0	0	0	0	0	0	0	0	0	0	0	0	0	0	0	0	0	0	0	0	0	0	0	0	0	0	0	0	0	0	0	0	0	0	0	0
Otu1612	0	0	0	0	0	0	0	0	0	0	0	0	0	0	0	0	0	0	0	0	0	0	0	0	0	0	0	0	0	0	0	0	0	0	0	0	0	0	0	0	0	0	0	0	0	0	0	0	0
Otu1613	0	0	0	0	0	0	0	0	0	0	0	0	0	0	0	0	0	0	0	0	0	0	0	0	0	0	0	0	0	0	0	0	0	0	0	0	0	0	0	0	0	0	0	0	0	0	0	0	0
Otu1614	0	0	0	0	0	0	0	0	0	0	0	0	0	0	0	0	0	0	0	0	0	0	0	0	0	0	0	0	0	0	0	0	0	0	0	0	0	0	0	0	0	0	0	0	0	0	0	0	0
Otu1615	0	0	0	0	0	0	0	0	0	0	0	0	0	0	0	0	0	0	0	0	0	0	0	0	0	0	0	0	0	0	0	0	0	0	0	0	0	0	0	0	0	0	0	0	0	0	0	0	0
Otu1616	0	0	0	0	0	0	0	0	0.0114064	0	0	0	0	0	0	0	0	0	0	0	0	0	0	0	0	0	0	0	0	0	0	0	0	0	0	0	0	0	0	0	0	0	0	0	0	0	0	0	0
Otu1617	0	0	0	0	0	0	0	0	0	0	0	0	0	0	0	0	0	0	0	0	0	0	0	0	0	0	0	0	0	0	0	0	0	0	0	0	0	0	0	0	0	0	0	0	0	0	0	0	0
Otu1618	0	0	0	0	0	0	0	0	0	0	0	0	0	0	0	0	0	0	0	0	0	0	0	0	0	0	0	0	0	0	0	0	0	0	0	0	0	0	0	0	0	0	0	0	0	0	0	0	0
Otu1619	0	0	0	0	0	0	0	0	0	0	0	0	0	0	0	0	0	0	0	0	0	0	0	0	0	0	0	0	0	0	0	0	0	0	0	0	0	0	0	0	0	0	0	0	0	0	0	0	0
Otu1620	0	0	0	0	0	0	0	0	0	0	0	0	0	0	0	0	0	0	0	0	0	0	0	0	0	0	0	0	0	0	0	0	0	0	0	0	0	0	0	0	0	0	0	0	0	0	0	0	0
Otu1621	0	0	0	0	0	0	0	0	0	0	0	0	0	0	0	0	0	0	0	0	0	0	0	0	0	0	0	0	0	0	0	0	0	0	0	0	0	0	0	0	0	0	0	0	0	0	0	0	0
Otu1622	0	0	0	0	0	0	0	0	0.0114064	0	0	0	0	0	0	0	0	0	0	0	0	0	0	0	0	0	0	0	0	0	0	0	0	0	0	0	0	0	0	0	0	0	0	0	0	0	0	0	0
Otu1623	0	0	0	0	0	0	0	0	0	0	0	0	0	0	0	0	0	0	0	0	0	0	0	0	0	0	0	0	0	0	0	0	0	0	0	0	0	0	0	0	0	0	0	0	0	0	0	0	0
Otu1624	0	0	0	0	0	0	0	0	0	0	0	0	0	0	0	0	0	0	0	0	0	0	0	0	0	0	0	0	0	0	0	0	0	0	0	0	0	0	0	0	0	0	0	0	0	0	0	0	0
Otu1625	0	0	0	0	0	0	0	0	0	0	0	0	0	0	0	0	0	0	0	0	0	0	0	0	0	0	0	0	0	0	0	0	0	0	0	0	0	0	0	0	0	0	0	0	0	0	0	0	0
Otu1626	0	0	0	0	0	0	0	0	0	0	0	0	0	0	0	0	0	0	0	0	0	0	0	0	0	0	0	0	0	0	0	0	0	0	0	0	0	0	0	0	0	0	0	0	0	0	0	0	0
Otu1627	0	0	0	0	0	0	0	0	0	0	0	0	0	0	0	0	0	0	0	0	0	0	0	0	0	0	0	0	0	0	0	0	0	0	0	0	0	0	0	0	0	0	0	0	0	0	0	0	0
Otu1628	0	0	0	0	0	0	0	0	0.0114064	0	0	0	0	0	0	0	0	0	0	0	0	0	0	0	0	0	0	0	0	0	0	0	0	0	0	0	0	0	0	0	0	0	0	0	0	0	0	0	0
Otu1629	0	0	0	0	0	0	0	0	0	0	0	0	0	0	0	0	0	0	0	0	0	0	0	0	0	0	0	0	0	0	0	0	0	0	0	0	0	0	0	0	0	0	0	0	0	0	0	0	0
Otu1630	0	0	0	0	0	0	0	0	0.0114064	0	0	0	0	0	0	0	0	0	0	0	0	0	0	0	0	0	0	0	0	0	0	0	0	0	0	0	0	0	0	0	0	0	0	0	0	0	0	0	0
Otu1631	0	0	0	0	0	0	0	0	0.0114064	0	0	0	0	0	0	0	0	0	0	0	0	0	0	0	0	0	0	0	0	0	0	0	0	0	0	0	0	0	0	0	0	0	0	0	0	0	0	0	0
Otu1632	0	0	0	0	0	0	0	0	0.0114064	0	0	0	0	0	0	0	0	0	0	0	0	0	0	0	0	0	0	0	0	0	0	0	0	0	0	0	0	0	0	0	0	0	0	0	0	0	0	0	0
Otu1633	0	0	0	0	0	0	0	0	0	0	0	0	0	0	0	0	0	0	0	0	0	0	0	0	0	0	0	0	0	0	0	0	0	0	0	0	0	0	0	0	0	0	0	0	0	0	0	0	0
Otu1634	0	0	0	0	0	0	0	0	0	0	0	0	0	0	0	0	0	0	0	0	0	0	0	0	0	0	0	0	0	0	0	0	0	0	0	0	0	0	0	0	0	0	0	0	0	0	0	0	0
Otu1635	0	0	0	0	0	0	0	0	0	0	0	0	0	0	0	0	0	0	0	0	0	0	0	0	0	0	0	0	0	0	0	0	0	0	0	0	0	0	0	0	0	0	0	0	0	0	0	0	0
Otu1636	0	0	0	0	0	0	0	0	0.0114064	0	0	0	0	0	0	0	0	0	0	0	0	0	0	0	0	0	0	0	0	0	0	0	0	0	0	0	0	0	0	0	0	0	0	0	0	0	0	0	0
Otu1637	0	0	0	0	0	0	0	0	0	0	0	0	0	0	0	0	0	0	0	0	0	0	0	0	0	0	0	0	0	0	0	0	0	0	0	0	0	0	0	0	0	0	0	0	0	0	0	0	0
Otu1638	0	0	0	0	0	0	0	0	0	0	0	0	0	0	0	0	0	0	0	0	0	0	0	0	0	0	0	0	0	0	0	0	0	0	0	0	0	0	0	0	0	0	0	0	0	0	0	0	0
Otu1639	0	0	0	0	0	0	0	0	0	0	0	0	0	0	0	0	0	0	0	0	0	0	0	0	0	0	0	0	0	0	0	0	0	0	0	0	0	0	0	0	0	0	0	0	0	0	0	0	0
Otu1640	0	0	0	0	0	0	0	0	0	0	0	0	0	0	0	0	0	0	0	0	0	0	0	0	0	0	0	0	0	0	0	0	0	0	0	0	0	0	0	0	0	0	0	0	0	0	0	0	0
Otu1641	0	0	0	0	0	0	0	0	0	0	0	0	0	0	0	0	0	0	0	0	0	0	0	0	0	0	0	0	0	0	0	0	0	0	0	0	0	0	0	0	0	0	0	0	0	0	0	0	0
Otu1642	0	0	0	0	0	0	0	0	0	0.0114064	0	0	0	0	0	0	0	0	0	0	0	0	0	0	0	0	0	0	0	0	0	0	0	0	0	0	0	0	0	0	0	0	0	0	0	0	0	0	0
Otu1643	0	0	0	0	0	0	0	0	0	0	0	0	0	0	0	0	0	0	0	0	0	0	0	0	0	0	0	0	0	0	0	0	0	0	0	0	0	0	0	0	0	0	0	0	0	0	0	0	0
Otu1644	0	0	0	0	0	0	0	0	0	0	0	0	0	0	0	0	0	0	0	0	0	0	0	0	0	0	0	0	0	0	0	0	0	0	0	0	0	0	0	0	0	0	0	0	0	0	0	0	0
Otu1645	0	0	0	0	0	0	0	0	0	0	0	0	0	0	0	0	0	0	0	0	0	0	0	0	0	0	0	0	0	0	0	0	0	0	0	0	0	0	0	0	0	0	0	0	0	0	0	0	0
Otu1646	0	0	0	0	0	0	0	0	0	0	0	0	0	0	0	0	0	0	0	0	0	0	0	0	0	0	0	0	0	0	0	0	0	0	0	0	0	0	0	0	0	0	0	0	0	0	0	0	0
Otu1647	0	0	0	0	0	0	0	0	0	0	0	0	0	0	0	0	0	0	0	0	0	0	0	0	0	0	0	0	0	0	0	0	0	0	0	0	0	0	0	0	0	0	0	0	0	0	0	0	0
Otu1648	0	0	0	0	0	0	0	0	0	0	0	0	0	0	0	0	0	0	0	0	0	0	0	0	0	0	0	0	0	0	0	0	0	0	0	0	0	0	0	0	0	0	0	0	0	0	0	0	0
Otu1649	0	0	0	0	0	0	0	0	0	0	0	0	0	0	0	0	0	0	0	0	0	0	0	0	0	0	0	0	0	0	0	0	0	0	0	0	0	0	0	0	0	0	0	0	0	0	0	0	0
Otu1650	0	0	0	0	0	0	0	0	0	0	0	0	0	0	0	0	0	0	0	0	0	0	0	0	0	0	0	0	0	0	0	0	0	0	0	0	0	0	0	0	0	0	0	0	0	0	0	0	0
Otu1651	0	0	0	0	0	0	0	0	0	0	0	0	0	0	0	0	0	0	0	0	0	0	0	0	0	0	0	0	0	0	0	0	0	0	0	0	0	0	0	0	0	0	0	0	0	0	0	0	0
Otu1652	0	0	0	0	0	0	0	0	0	0	0	0	0	0	0	0	0	0	0	0	0	0	0	0	0	0	0	0	0	0	0	0	0	0	0	0	0	0	0	0	0	0	0	0	0	0	0	0	0
Otu1653	0	0	0	0	0	0	0	0	0	0	0	0	0	0	0	0	0	0	0	0	0	0	0	0	0	0	0	0	0	0	0	0	0	0	0	0	0	0	0	0	0	0	0	0	0	0	0	0	0
Otu1654	0	0	0	0	0	0	0	0	0	0	0	0	0	0	0	0	0	0	0	0	0	0	0	0	0	0	0	0	0	0	0	0	0	0	0	0	0	0	0	0	0	0	0	0	0	0	0	0	0
Otu1655	0	0	0	0	0	0	0	0	0	0	0	0	0	0	0	0	0	0	0	0	0	0	0	0	0	0	0	0	0	0	0	0	0	0	0	0	0	0	0	0	0	0	0	0	0	0	0	0	0
Otu1656	0	0	0	0	0	0	0	0	0	0	0	0.0114064	0	0	0	0	0	0	0	0	0	0	0	0	0	0	0	0	0	0	0	0	0	0	0	0	0	0	0	0	0	0	0	0	0	0	0	0	0
Otu1657	0	0	0	0	0	0	0	0	0	0	0	0	0	0	0	0	0	0	0	0	0	0	0	0	0	0	0	0	0	0	0	0	0	0	0	0	0	0	0	0	0	0	0	0	0	0	0	0	0
Otu1658	0	0	0	0	0	0	0	0	0	0	0	0.0114064	0	0	0	0	0	0	0	0	0	0	0	0	0	0	0	0	0	0	0	0	0	0	0	0	0	0	0	0	0	0	0	0	0	0	0	0	0
Otu1659	0	0	0	0	0	0	0	0	0	0	0	0.0114064	0	0	0	0	0	0	0	0	0	0	0	0	0	0	0	0	0	0	0	0	0	0	0	0	0	0	0	0	0	0	0	0	0	0	0	0	0
Otu1660	0	0	0	0	0	0	0	0	0	0	0	0	0	0	0	0	0	0	0	0	0	0	0	0	0	0	0	0	0	0	0	0	0	0	0	0	0	0	0	0	0	0	0	0	0	0	0	0	0
Otu1661	0	0	0	0	0	0	0	0	0	0	0	0	0	0	0	0	0	0	0	0	0	0	0	0	0	0	0	0	0	0	0	0	0	0	0	0	0	0	0	0	0	0	0	0	0	0	0	0	0
Otu1662	0	0	0	0	0	0	0	0	0	0	0	0	0	0	0	0	0	0	0	0	0	0	0	0	0	0	0	0	0	0	0	0	0	0	0	0	0	0	0	0	0	0	0	0	0	0	0	0	0
Otu1663	0	0	0	0	0	0	0	0	0	0	0	0	0	0	0	0	0	0	0	0	0	0	0	0	0	0	0	0	0	0	0	0	0	0	0	0	0	0	0	0	0	0	0	0	0	0	0	0	0
Otu1664	0	0	0	0	0	0	0	0	0	0	0	0.0114064	0	0	0	0	0	0	0	0	0	0	0	0	0	0	0	0	0	0	0	0	0	0	0	0	0	0	0	0	0	0	0	0	0	0	0	0	0
Otu1665	0	0	0	0	0	0	0	0	0	0	0	0	0	0	0	0	0	0	0	0	0	0	0	0	0	0	0	0	0	0	0	0	0	0	0	0	0	0	0	0	0	0	0	0	0	0	0	0	0
Otu1666	0	0	0	0	0	0	0	0	0	0	0	0.0114064	0	0	0	0	0	0	0	0	0	0	0	0	0	0	0	0	0	0	0	0	0	0	0	0	0	0	0	0	0	0	0	0	0	0	0	0	0
Otu1667	0	0	0	0	0	0	0	0	0	0	0	0	0	0	0	0	0	0	0	0	0	0	0	0	0	0	0	0	0	0	0	0	0	0	0	0	0	0	0	0	0	0	0	0	0	0	0	0	0
Otu1668	0	0	0	0	0	0	0	0	0	0	0	0	0	0	0	0	0	0	0	0	0	0	0	0	0	0	0	0	0	0	0	0	0	0	0	0	0	0	0	0	0	0	0	0	0	0	0	0	0
Otu1669	0	0	0	0	0	0	0	0	0	0	0	0	0	0	0	0	0	0	0	0	0	0	0	0	0	0	0	0	0	0	0	0	0	0	0	0	0	0	0	0	0	0	0	0	0	0	0	0	0
Otu1670	0	0	0	0	0	0	0	0	0	0	0	0	0	0	0	0	0	0	0	0	0	0	0	0	0	0	0	0	0	0	0	0	0	0	0	0	0	0	0	0	0	0	0	0	0	0	0	0	0
Otu1671	0	0	0	0	0	0	0	0	0	0	0	0	0	0	0	0	0	0	0	0	0	0	0	0	0	0	0	0	0	0	0	0	0	0	0	0	0	0	0	0	0	0	0	0	0	0	0	0	0
Otu1672	0	0	0	0	0	0	0	0	0	0	0	0	0	0	0	0	0	0	0	0	0	0	0	0	0	0	0	0	0	0	0	0	0	0	0	0	0	0	0	0	0	0	0	0	0	0	0	0	0
Otu1673	0	0	0	0	0	0	0	0	0	0	0	0	0	0	0	0	0	0	0	0	0	0	0	0	0	0	0	0	0	0	0	0	0	0	0	0	0	0	0	0	0	0	0	0	0	0	0	0	0
Otu1674	0	0	0	0	0	0	0	0	0	0	0	0	0	0	0	0	0	0	0	0	0	0	0	0	0	0	0	0	0	0	0	0	0	0	0	0	0	0	0	0	0	0	0	0	0	0	0	0	0
Otu1675	0	0	0	0	0	0	0	0	0	0	0	0	0	0	0	0	0	0	0	0	0	0	0	0	0	0	0	0	0	0	0	0	0	0	0	0	0	0	0	0	0	0	0	0	0	0	0	0	0
Otu1676	0	0	0	0	0	0	0	0	0	0	0	0	0	0	0	0	0	0	0	0	0	0	0	0	0	0	0	0	0	0	0	0	0	0	0	0	0	0	0	0	0	0	0	0	0	0	0	0	0
Otu1677	0	0	0	0	0	0	0	0	0	0	0	0	0	0	0	0	0	0	0	0	0	0	0	0	0	0	0	0	0	0	0	0	0	0	0	0	0	0	0	0	0	0	0	0	0	0	0	0	0
Otu1678	0	0	0	0	0	0	0	0	0	0	0	0	0	0	0	0	0	0	0	0	0	0	0	0	0	0	0	0	0	0	0	0	0	0	0	0	0	0	0	0	0	0	0	0	0	0	0	0	0
Otu1679	0	0	0	0	0	0	0	0	0	0	0	0	0	0	0	0	0	0	0	0	0	0	0	0	0	0	0	0	0	0	0	0	0	0	0	0	0	0	0	0	0	0	0	0	0	0	0	0	0
Otu1680	0	0	0	0	0	0	0	0	0	0	0	0	0	0	0	0	0	0	0	0	0	0	0	0	0	0	0	0	0	0	0	0	0	0	0	0	0	0	0	0	0	0	0	0	0	0	0	0	0
Otu1681	0	0	0	0	0	0	0	0	0	0	0	0	0	0	0	0	0	0	0	0	0	0	0	0	0	0	0	0	0	0	0	0	0	0	0	0	0	0	0	0	0	0	0	0	0	0	0	0	0
Otu1682	0	0	0	0	0	0	0	0	0	0	0	0	0	0	0	0	0	0	0	0	0	0	0	0	0	0	0	0	0	0	0	0	0	0	0	0	0	0	0	0	0	0	0	0	0	0	0	0	0
Otu1683	0	0	0	0	0	0	0	0	0	0	0	0	0	0	0	0	0	0	0	0	0	0	0	0	0	0	0	0	0	0	0	0	0	0	0	0	0	0	0	0	0	0	0	0	0	0	0	0	0
Otu1684	0	0	0	0	0	0	0	0	0	0	0	0	0	0	0	0	0	0	0	0	0	0	0	0	0	0	0	0	0	0	0	0	0	0	0	0	0	0	0	0	0	0	0	0	0	0	0	0	0
Otu1685	0	0	0	0	0	0	0	0	0	0	0	0	0	0	0	0	0	0	0	0	0	0	0	0	0	0	0	0	0	0	0	0	0	0	0	0	0	0	0	0	0	0	0	0	0	0	0	0	0
Otu1686	0	0	0	0	0	0	0	0	0	0	0	0	0	0	0	0	0	0	0	0	0	0	0	0	0	0	0	0	0	0	0	0	0	0	0	0	0	0	0	0	0	0	0	0	0	0	0	0	0
Otu1687	0	0	0	0	0	0	0	0	0	0	0	0	0	0	0	0	0	0	0	0	0	0	0	0	0	0	0	0	0	0	0	0	0	0	0	0	0	0	0	0	0	0	0	0	0	0	0	0	0
Otu1688	0	0	0	0	0	0	0	0	0	0	0	0	0	0	0	0	0	0	0	0	0	0	0	0	0	0	0	0	0	0	0	0	0	0	0	0	0	0	0	0	0	0	0	0	0	0	0	0	0
Otu1689	0	0	0	0	0	0	0	0	0	0	0	0	0	0	0	0	0	0	0	0	0	0	0	0	0	0	0	0	0	0	0	0	0	0	0	0	0	0	0	0	0	0	0	0	0	0	0	0	0
Otu1690	0	0	0	0	0	0	0	0	0	0	0	0	0	0	0	0	0	0	0	0	0	0	0	0	0	0	0	0	0	0	0	0	0	0	0	0	0	0	0	0	0	0	0	0	0	0	0	0	0
Otu1691	0	0	0	0	0	0	0	0	0	0	0	0	0	0	0	0	0	0	0	0	0	0	0	0	0	0	0	0	0	0	0	0	0	0	0	0	0	0	0	0	0	0	0	0	0	0	0	0	0
Otu1692	0	0	0	0	0	0	0	0	0	0	0	0	0	0	0	0	0	0	0	0	0	0	0	0	0	0	0	0	0	0	0	0	0	0	0	0	0	0	0	0	0	0	0	0	0	0	0	0	0
Otu1693	0	0	0	0	0	0	0	0	0	0	0	0	0	0	0	0	0	0	0	0	0	0	0	0	0	0	0	0	0	0	0	0	0	0	0	0	0	0	0	0	0	0	0	0	0	0	0	0	0
Otu1694	0	0	0	0	0	0	0	0	0	0	0	0	0	0	0	0	0	0	0	0	0	0	0	0	0	0	0	0	0	0	0	0	0	0	0	0	0	0	0	0	0	0	0	0	0	0	0	0	0
Otu1695	0	0	0	0	0	0	0	0	0	0	0	0	0	0	0	0	0	0	0	0	0	0	0	0	0	0	0	0	0	0	0	0	0	0	0	0	0	0	0	0	0	0	0	0	0	0	0	0	0
Otu1696	0	0	0	0	0	0	0	0	0	0	0	0	0	0	0	0	0	0	0	0	0	0	0	0	0	0	0	0	0	0	0	0	0	0	0	0	0	0	0	0	0	0	0	0	0	0	0	0	0
Otu1697	0	0	0	0	0	0	0	0	0	0	0	0	0	0	0	0	0	0	0	0	0	0	0	0	0	0	0	0	0	0	0	0	0	0	0	0	0	0	0	0	0	0	0	0	0	0	0	0	0
Otu1698	0	0	0	0	0	0	0	0	0	0	0	0	0	0	0	0	0	0	0	0	0	0	0	0	0	0	0	0	0	0	0	0	0	0	0	0	0	0	0	0	0	0	0	0	0	0	0	0	0
Otu1699	0	0	0	0	0	0	0	0	0	0	0	0	0	0	0	0	0	0	0	0	0	0	0	0	0	0	0	0	0	0	0	0	0	0	0	0	0	0	0	0	0	0	0	0	0	0	0	0	0
Otu1700	0	0	0	0	0	0	0	0	0	0	0	0	0	0	0	0	0	0	0	0	0	0	0	0	0	0	0	0	0	0	0	0	0	0	0	0	0	0	0	0	0	0	0	0	0	0	0	0	0
Otu1701	0	0	0	0	0	0	0	0	0	0	0	0	0	0	0	0	0	0	0	0	0	0	0	0	0	0	0	0	0	0	0	0	0	0	0	0	0	0	0	0	0	0	0	0	0	0	0	0	0
Otu1702	0	0	0	0	0	0	0	0	0	0	0	0	0	0	0	0	0	0	0	0	0	0	0	0	0	0	0	0	0	0	0	0	0	0	0	0	0	0	0	0	0	0	0	0	0	0	0	0	0
Otu1703	0	0	0	0	0	0	0	0	0	0	0	0	0	0	0	0	0	0	0	0	0	0	0	0	0	0	0	0	0	0	0	0	0	0	0	0	0	0	0	0	0	0	0	0	0	0	0	0	0
Otu1704	0	0	0	0	0	0	0	0	0	0	0	0	0	0	0	0	0	0	0	0	0	0	0	0	0	0	0	0	0	0	0	0	0	0	0	0	0	0	0	0	0	0	0	0	0	0	0	0	0
Otu1705	0	0	0	0	0	0	0	0	0	0	0	0	0	0	0	0	0	0	0	0	0	0	0	0	0	0	0	0	0	0	0	0	0	0	0	0	0	0	0	0	0	0	0	0	0	0	0	0	0
Otu1706	0	0	0	0	0	0	0	0	0	0	0	0	0	0	0	0	0	0	0	0	0	0	0	0	0	0	0	0	0	0	0	0	0	0	0	0	0	0	0	0	0	0	0	0	0	0	0	0	0
Otu1707	0	0	0	0	0	0	0	0	0	0	0	0	0	0	0	0	0	0	0	0	0	0	0	0	0	0	0	0	0	0	0	0	0	0	0	0	0	0	0	0	0	0	0	0	0	0	0	0	0
Otu1708	0	0	0	0	0	0	0	0	0	0	0	0	0	0	0	0	0	0	0	0	0	0	0	0	0	0	0	0	0	0	0	0	0	0	0	0	0	0	0	0	0	0	0	0	0	0	0	0	0
Otu1709	0	0	0	0	0	0	0	0	0	0	0	0	0	0	0	0	0	0	0	0	0	0	0	0	0	0	0	0	0	0	0	0	0	0	0	0	0	0	0	0	0	0	0	0	0	0	0	0	0
Otu1710	0	0	0	0	0	0	0	0	0	0	0	0	0	0	0	0	0	0	0	0	0	0	0	0	0	0	0	0	0	0	0	0	0	0	0	0	0	0	0	0	0	0	0	0	0	0	0	0	0
Otu1711	0	0	0	0	0	0	0	0	0	0	0	0	0	0	0	0	0	0	0	0	0	0	0	0	0	0	0	0	0	0	0	0	0	0	0	0	0	0	0	0	0	0	0	0	0	0	0	0	0
Otu1712	0	0	0	0	0	0	0	0	0	0	0	0	0	0	0	0	0	0	0	0	0	0	0	0	0	0	0	0	0	0	0	0	0	0	0	0	0	0	0	0	0	0	0	0	0	0	0	0	0
Otu1713	0	0	0	0	0	0	0	0	0	0	0	0	0	0	0	0	0	0	0	0	0	0	0	0	0	0	0	0	0	0	0	0	0	0	0	0	0	0	0	0	0	0	0	0	0	0	0	0	0
Otu1714	0	0	0	0	0	0	0	0	0	0	0	0	0	0	0	0	0	0	0	0	0	0	0	0	0	0	0	0	0	0	0	0	0	0	0	0	0	0	0	0	0	0	0	0	0	0	0	0	0
Otu1715	0	0	0	0	0	0	0	0	0	0	0	0	0	0	0	0	0	0	0	0	0	0	0	0	0	0	0	0	0	0	0	0	0	0	0	0	0	0	0	0	0	0	0	0	0	0	0	0	0
Otu1716	0	0	0	0	0	0	0	0	0	0	0	0	0	0	0	0	0	0	0	0	0	0	0	0	0	0	0	0	0	0	0	0	0	0	0	0	0	0	0	0	0	0	0	0	0	0	0	0	0
Otu1717	0	0	0	0	0	0	0	0	0	0	0	0	0	0	0	0	0	0	0	0	0	0	0	0	0	0	0	0	0	0	0	0	0	0	0	0	0	0	0	0	0	0	0	0	0	0	0	0	0
Otu1718	0	0	0	0	0	0	0	0	0	0	0	0	0	0	0	0	0	0	0	0	0	0	0	0	0	0	0	0	0	0	0	0	0	0	0	0	0	0	0	0	0	0	0	0	0	0	0	0	0
Otu1719	0	0	0	0	0	0	0	0	0	0	0	0	0	0	0	0	0	0	0	0	0	0	0	0	0	0	0	0	0	0	0	0	0	0	0	0	0	0	0	0	0	0	0	0	0	0	0	0	0
Otu1720	0	0	0	0	0	0	0	0	0	0	0	0	0	0	0	0	0	0	0	0	0	0	0	0	0	0	0	0	0	0	0	0	0	0	0	0	0	0	0	0	0	0	0	0	0	0	0	0	0
Otu1721	0	0	0	0	0	0	0	0	0	0	0	0	0	0	0	0	0	0	0	0	0	0	0	0	0	0	0	0	0	0	0	0	0	0	0	0	0	0	0	0	0	0	0	0	0	0	0	0	0
Otu1722	0	0	0	0	0	0	0	0	0	0	0	0	0	0	0	0	0	0	0	0	0	0	0	0	0	0	0	0	0	0	0	0	0	0	0	0	0	0	0	0	0	0	0	0	0	0	0	0	0
Otu1723	0	0	0	0	0	0	0	0	0	0	0	0	0	0	0	0	0	0	0	0	0	0	0	0	0	0	0	0	0	0	0	0	0	0	0	0	0	0	0	0	0	0	0	0	0	0	0	0	0
Otu1724	0	0	0	0	0	0	0	0	0	0	0	0	0	0	0	0	0	0	0	0	0	0	0	0	0	0	0	0	0	0	0	0	0	0	0	0	0	0	0	0	0	0	0	0	0	0	0	0	0
Otu1725	0	0	0	0	0	0	0	0	0	0	0	0	0	0	0	0	0	0	0	0	0	0	0	0	0	0	0	0	0	0	0	0	0	0	0	0	0	0	0	0	0	0	0	0	0	0	0	0	0
Otu1726	0	0	0	0	0	0	0	0	0	0	0	0	0	0	0	0	0	0	0	0	0	0	0	0	0	0	0	0	0	0	0	0	0	0	0	0	0	0	0	0	0	0	0	0	0	0	0	0	0
Otu1727	0	0	0	0	0	0	0	0	0	0	0	0	0	0	0	0	0	0	0	0	0	0	0	0	0	0	0	0	0	0	0	0	0	0	0	0	0	0	0	0	0	0	0	0	0	0	0	0	0
Otu1728	0	0	0	0	0	0	0	0	0	0	0	0	0	0	0	0	0	0	0	0	0	0	0	0	0	0	0	0	0	0	0	0	0	0	0	0	0	0	0	0	0	0	0	0	0	0	0	0	0
Otu1729	0	0	0	0	0	0	0	0	0	0	0	0	0	0	0	0	0	0	0	0	0	0	0	0	0	0	0	0	0	0	0	0	0	0	0	0	0	0	0	0	0	0	0	0	0	0	0	0	0
Otu1730	0	0	0	0	0	0	0	0	0	0	0	0	0	0	0	0	0	0	0	0	0	0	0	0	0	0	0	0	0	0	0	0	0	0	0	0	0	0	0	0	0	0	0	0	0	0	0	0	0
Otu1731	0	0	0	0	0	0	0	0	0	0	0	0	0	0	0	0	0	0	0	0	0	0	0	0	0	0	0	0	0	0	0	0	0	0	0	0	0	0	0	0	0	0	0	0	0	0	0	0	0
Otu1732	0	0	0	0	0	0	0	0	0	0.0114064	0	0	0	0	0	0	0	0	0	0	0	0	0	0	0	0	0	0	0	0	0	0	0	0	0	0	0	0	0	0	0	0	0	0	0	0	0	0	0
Otu1733	0	0	0	0	0	0	0	0	0	0	0	0	0	0	0	0	0	0	0	0	0	0	0	0	0	0	0	0	0	0	0	0	0	0	0	0	0	0	0	0	0	0	0	0	0	0	0	0	0
Otu1734	0	0	0	0	0	0	0	0	0	0.0114064	0	0	0	0	0	0	0	0	0	0	0	0	0	0	0	0	0	0	0	0	0	0	0	0	0	0	0	0	0	0	0	0	0	0	0	0	0	0	0
Otu1735	0	0	0	0	0	0	0	0	0	0	0	0	0	0	0	0	0	0	0	0	0	0	0	0	0	0	0	0	0	0	0	0	0	0	0	0	0	0	0	0	0	0	0	0	0	0	0	0	0
Otu1736	0	0	0	0	0	0	0	0	0	0.0114064	0	0	0	0	0	0	0	0	0	0	0	0	0	0	0	0	0	0	0	0	0	0	0	0	0	0	0	0	0	0	0	0	0	0	0	0	0	0	0
Otu1737	0	0	0	0	0	0	0	0	0	0.0114064	0	0	0	0	0	0	0	0	0	0	0	0	0	0	0	0	0	0	0	0	0	0	0	0	0	0	0	0	0	0	0	0	0	0	0	0	0	0	0
Otu1738	0	0	0	0	0	0	0	0	0	0	0	0	0	0	0	0	0	0	0	0	0	0	0	0	0	0	0	0	0	0	0	0	0	0	0	0	0	0	0	0	0	0	0	0	0	0	0	0	0
Otu1739	0	0	0	0	0	0	0	0	0.0114064	0	0	0	0	0	0	0	0	0	0	0	0	0	0	0	0	0	0	0	0	0	0	0	0	0	0	0	0	0	0	0	0	0	0	0	0	0	0	0	0
Otu1740	0	0	0	0	0	0	0	0	0	0.0114064	0	0	0	0	0	0	0	0	0	0	0	0	0	0	0	0	0	0	0	0	0	0	0	0	0	0	0	0	0	0	0	0	0	0	0	0	0	0	0
Otu1741	0	0	0	0	0	0	0	0	0	0.0114064	0	0	0	0	0	0	0	0	0	0	0	0	0	0	0	0	0	0	0	0	0	0	0	0	0	0	0	0	0	0	0	0	0	0	0	0	0	0	0
Otu1742	0	0	0	0	0	0	0	0	0	0	0	0	0	0	0	0	0	0	0	0	0	0	0	0	0	0	0	0	0	0	0	0	0	0	0	0	0	0	0	0	0	0	0	0	0	0	0	0	0
Otu1743	0	0	0	0	0	0	0	0	0	0	0	0	0	0	0	0	0	0	0	0	0	0	0	0	0	0	0	0	0	0	0	0	0	0	0	0	0	0	0	0	0	0	0	0	0	0	0	0	0
Otu1744	0	0	0	0	0	0	0	0	0	0	0	0	0	0	0	0	0	0	0	0	0	0	0	0	0	0	0	0	0	0	0	0	0	0	0	0	0	0	0	0	0	0	0	0	0	0	0	0	0
Otu1745	0	0	0	0	0	0	0	0	0	0.0114064	0	0	0	0	0	0	0	0	0	0	0	0	0	0	0	0	0	0	0	0	0	0	0	0	0	0	0	0	0	0	0	0	0	0	0	0	0	0	0
Otu1746	0	0	0	0	0	0	0	0	0	0	0	0	0	0	0	0	0	0	0	0	0	0	0	0	0	0	0	0	0	0	0	0	0	0	0	0	0	0	0	0	0	0	0	0	0	0	0	0	0
Otu1747	0	0	0	0	0	0	0	0	0	0.0114064	0	0	0	0	0	0	0	0	0	0	0	0	0	0	0	0	0	0	0	0	0	0	0	0	0	0	0	0	0	0	0	0	0	0	0	0	0	0	0
Otu1748	0	0	0	0	0	0	0	0	0	0	0	0	0	0	0	0	0	0	0	0	0	0	0	0	0	0	0	0	0	0	0	0	0	0	0	0	0	0	0	0	0	0	0	0	0	0	0	0	0
Otu1749	0	0	0	0	0	0	0	0	0.0114064	0	0	0	0	0	0	0	0	0	0	0	0	0	0	0	0	0	0	0	0	0	0	0	0	0	0	0	0	0	0	0	0	0	0	0	0	0	0	0	0
Otu1750	0	0	0	0	0	0	0	0	0	0	0	0	0	0	0	0	0	0	0	0	0	0	0	0	0	0	0	0	0	0	0	0	0	0	0	0	0	0	0	0	0	0	0	0	0	0	0	0	0
Otu1751	0	0	0	0	0	0	0	0	0	0	0	0	0	0	0	0	0	0	0	0	0	0	0	0	0	0	0	0	0	0	0	0	0	0	0	0	0	0	0	0	0	0	0	0	0	0	0	0	0
Otu1752	0	0	0	0	0	0	0	0	0	0	0	0	0	0	0	0	0	0	0	0	0	0	0	0	0	0	0	0	0	0	0	0	0	0	0	0	0	0	0	0	0	0	0	0	0	0	0	0	0
Otu1753	0	0	0	0	0	0	0	0	0	0	0	0	0	0	0	0	0	0	0	0	0	0	0	0	0	0	0	0	0	0	0	0	0	0	0	0	0	0	0	0	0	0	0	0	0	0	0	0	0
Otu1754	0	0	0	0	0	0	0	0	0	0	0	0	0	0	0	0	0	0	0	0	0	0	0	0	0	0	0	0	0	0	0	0	0	0	0	0	0	0	0	0	0	0	0	0	0	0	0	0	0
Otu1755	0	0	0	0	0	0	0	0	0	0	0	0	0	0	0	0	0	0	0	0	0	0	0	0	0	0	0	0	0	0	0	0	0	0	0	0	0	0	0	0	0	0	0	0	0	0	0	0	0
Otu1756	0	0	0	0	0	0	0	0	0	0	0	0	0	0	0	0	0	0	0	0	0	0	0	0	0	0	0	0	0	0	0	0	0	0	0	0	0	0	0	0	0	0	0	0	0	0	0	0	0
Otu1757	0	0	0	0	0	0	0	0	0.0114064	0	0	0	0	0	0	0	0	0	0	0	0	0	0	0	0	0	0	0	0	0	0	0	0	0	0	0	0	0	0	0	0	0	0	0	0	0	0	0	0
Otu1758	0	0	0	0	0	0	0	0	0	0	0	0	0	0	0	0	0	0	0	0	0	0	0	0	0	0	0	0	0	0	0	0	0	0	0	0	0	0	0	0	0	0	0	0	0	0	0	0	0
Otu1759	0	0	0	0	0	0	0	0	0	0.0114064	0	0	0	0	0	0	0	0	0	0	0	0	0	0	0	0	0	0	0	0	0	0	0	0	0	0	0	0	0	0	0	0	0	0	0	0	0	0	0
Otu1760	0	0	0	0	0	0	0	0	0	0	0	0	0	0	0	0	0	0	0	0	0	0	0	0	0	0	0	0	0	0	0	0	0	0	0	0	0	0	0	0	0	0	0	0	0	0	0	0	0
Otu1761	0	0	0	0	0	0	0	0	0	0.0114064	0	0	0	0	0	0	0	0	0	0	0	0	0	0	0	0	0	0	0	0	0	0	0	0	0	0	0	0	0	0	0	0	0	0	0	0	0	0	0
Otu1762	0	0	0	0	0	0	0	0	0	0	0	0	0	0	0	0	0	0	0	0	0	0	0	0	0	0	0	0	0	0	0	0	0	0	0	0	0	0	0	0	0	0	0	0	0	0	0	0	0
Otu1763	0	0	0	0	0	0	0	0	0	0	0	0	0	0	0	0	0	0	0	0	0	0	0	0	0	0	0	0	0	0	0	0	0	0	0	0	0	0	0	0	0	0	0	0	0	0	0	0	0
Otu1764	0	0	0	0	0	0	0	0	0	0	0	0	0	0	0	0	0	0	0	0	0	0	0	0	0	0	0	0	0	0	0	0	0	0	0	0	0	0	0	0	0	0	0	0	0	0	0	0	0
Otu1765	0	0	0	0	0	0	0	0	0	0	0	0	0	0	0	0	0	0	0	0	0	0	0	0	0	0	0	0	0	0	0	0	0	0	0	0	0	0	0	0	0	0	0	0	0	0	0	0	0
Otu1766	0	0	0	0	0	0	0	0	0	0.0114064	0	0	0	0	0	0	0	0	0	0	0	0	0	0	0	0	0	0	0	0	0	0	0	0	0	0	0	0	0	0	0	0	0	0	0	0	0	0	0
Otu1767	0	0	0	0	0	0	0	0	0.0114064	0	0	0	0	0	0	0	0	0	0	0	0	0	0	0	0	0	0	0	0	0	0	0	0	0	0	0	0	0	0	0	0	0	0	0	0	0	0	0	0
Otu1768	0	0	0	0	0	0	0	0	0	0	0	0	0	0	0	0	0	0	0	0	0	0	0	0	0	0	0	0	0	0	0	0	0	0	0	0	0	0	0	0	0	0	0	0	0	0	0	0	0
Otu1769	0	0	0	0	0	0	0	0	0.0114064	0	0	0	0	0	0	0	0	0	0	0	0	0	0	0	0	0	0	0	0	0	0	0	0	0	0	0	0	0	0	0	0	0	0	0	0	0	0	0	0
Otu1770	0	0	0	0	0	0	0	0	0	0.0114064	0	0	0	0	0	0	0	0	0	0	0	0	0	0	0	0	0	0	0	0	0	0	0	0	0	0	0	0	0	0	0	0	0	0	0	0	0	0	0
Otu1771	0	0	0	0	0	0	0	0	0	0	0	0	0	0	0	0	0	0	0	0	0	0	0	0	0	0	0	0	0	0	0	0	0	0	0	0	0	0	0	0	0	0	0	0	0	0	0	0	0
Otu1772	0	0	0	0	0	0	0	0	0	0	0	0	0	0	0	0	0	0	0	0	0	0	0	0	0	0	0	0	0	0	0	0	0	0	0	0	0	0	0	0	0	0	0	0	0	0	0	0	0
Otu1773	0	0	0	0	0	0	0	0	0	0	0	0	0	0	0	0	0	0	0	0	0	0	0	0	0	0	0	0	0	0	0	0	0	0	0	0	0	0	0	0	0	0	0	0	0	0	0	0	0
Otu1774	0	0	0	0	0	0	0	0	0	0	0	0	0	0	0	0	0	0	0	0	0	0	0	0	0	0	0	0	0	0	0	0	0	0	0	0	0	0	0	0	0	0	0	0	0	0	0	0	0
Otu1775	0	0	0	0	0	0	0	0	0	0	0	0	0	0	0	0	0	0	0	0	0	0	0	0	0	0	0	0	0	0	0	0	0	0	0	0	0	0	0	0	0	0	0	0	0	0	0	0	0
Otu1776	0	0	0	0	0	0	0	0	0	0	0	0	0	0	0	0	0	0	0	0	0	0	0	0	0	0	0	0	0	0	0	0	0	0	0	0	0	0	0	0	0	0	0	0	0	0	0	0	0
Otu1777	0	0	0	0	0	0	0	0	0	0	0.0114064	0	0	0	0	0	0	0	0	0	0	0	0	0	0	0	0	0	0	0	0	0	0	0	0	0	0	0	0	0	0	0	0	0	0	0	0	0	0
Otu1778	0	0	0	0	0	0	0	0	0	0	0	0	0	0	0	0	0	0	0	0	0	0	0	0	0	0	0	0	0	0	0	0	0	0	0	0	0	0	0	0	0	0	0	0	0	0	0	0	0
Otu1779	0	0	0	0	0	0	0	0	0	0	0	0	0	0	0	0	0	0	0	0	0	0	0	0	0	0	0	0	0	0	0	0	0	0	0	0	0	0	0	0	0	0	0	0	0	0	0	0	0
Otu1780	0	0	0	0	0	0	0	0	0	0	0	0	0	0	0	0	0	0	0	0	0	0	0	0	0	0	0	0	0	0	0	0	0	0	0	0	0	0	0	0	0	0	0	0	0	0	0	0	0
Otu1781	0	0	0	0	0	0	0	0	0	0	0	0	0	0	0	0	0	0	0	0	0	0	0	0	0	0	0	0	0	0	0	0	0	0	0	0	0	0	0	0	0	0	0	0	0	0	0	0	0
Otu1782	0	0	0	0	0	0	0	0	0	0	0	0	0	0	0	0	0	0	0	0	0	0	0	0	0	0	0	0	0	0	0	0	0	0	0	0	0	0	0	0	0	0	0	0	0	0	0	0	0
Otu1783	0	0	0	0	0	0	0	0	0	0	0	0	0	0	0	0	0	0	0	0	0	0	0	0	0	0	0	0	0	0	0	0	0	0	0	0	0	0	0	0	0	0	0	0	0	0	0	0	0
Otu1784	0	0	0	0	0	0	0	0	0	0	0	0	0	0	0	0	0	0	0	0	0	0	0	0	0	0	0	0	0	0	0	0	0	0	0	0	0	0	0	0	0	0	0	0	0	0	0	0	0
Otu1785	0	0	0	0	0	0	0	0	0	0	0	0	0	0	0	0	0	0	0	0	0	0	0	0	0	0	0	0	0	0	0	0	0	0	0	0	0	0	0	0	0	0	0	0	0	0	0	0	0
Otu1786	0	0	0	0	0	0	0	0	0	0	0	0	0	0	0	0	0	0	0	0	0	0	0	0	0	0	0	0	0	0	0	0	0	0	0	0	0	0	0	0	0	0	0	0	0	0	0	0	0
Otu1787	0	0	0	0	0	0	0	0	0	0	0	0	0	0	0	0	0	0	0	0	0	0	0	0	0	0	0	0	0	0	0	0	0	0	0	0	0	0	0	0	0	0	0	0	0	0	0	0	0
Otu1788	0	0	0	0	0	0	0	0	0	0	0	0	0	0	0	0	0	0	0	0	0	0	0	0	0	0	0	0	0	0	0	0	0	0	0	0	0	0	0	0	0	0	0	0	0	0	0	0	0
Otu1789	0	0	0	0	0	0	0	0	0	0	0	0	0	0	0	0	0	0	0	0	0	0	0	0	0	0	0	0	0	0	0	0	0	0	0	0	0	0	0	0	0	0	0	0	0	0	0	0	0
Otu1790	0	0	0	0	0	0	0	0	0	0	0	0	0	0	0	0	0	0	0	0	0	0	0	0	0	0	0	0	0	0	0	0	0	0	0	0	0	0	0	0	0	0	0	0	0	0	0	0	0
Otu1791	0	0	0	0	0	0	0	0	0	0	0	0	0	0	0	0	0	0	0	0	0	0	0	0	0	0	0	0	0	0	0	0	0	0	0	0	0	0	0	0	0	0	0	0	0	0	0	0	0
Otu1792	0	0	0	0	0	0	0	0	0	0	0.0114064	0	0	0	0	0	0	0	0	0	0	0	0	0	0	0	0	0	0	0	0	0	0	0	0	0	0	0	0	0	0	0	0	0	0	0	0	0	0
Otu1793	0	0	0	0	0	0	0	0	0	0	0	0	0	0	0	0	0	0	0	0	0	0	0	0	0	0	0	0	0	0	0	0	0	0	0	0	0	0	0	0	0	0	0	0	0	0	0	0	0
Otu1794	0	0	0	0	0	0	0	0	0	0	0.0114064	0	0	0	0	0	0	0	0	0	0	0	0	0	0	0	0	0	0	0	0	0	0	0	0	0	0	0	0	0	0	0	0	0	0	0	0	0	0
Otu1795	0	0	0	0	0	0	0	0	0	0	0	0	0	0	0	0	0	0	0	0	0	0	0	0	0	0	0	0	0	0	0	0	0	0	0	0	0	0	0	0	0	0	0	0	0	0	0	0	0
Otu1796	0	0	0	0	0	0	0	0	0	0	0	0	0	0	0	0	0	0	0	0	0	0	0	0	0	0	0	0	0	0	0	0	0	0	0	0	0	0	0	0	0	0	0	0	0	0	0	0	0
Otu1797	0	0	0	0	0	0	0	0	0	0	0.0114064	0	0	0	0	0	0	0	0	0	0	0	0	0	0	0	0	0	0	0	0	0	0	0	0	0	0	0	0	0	0	0	0	0	0	0	0	0	0
Otu1798	0	0	0	0	0	0	0	0	0	0	0	0	0	0	0	0	0	0	0	0	0	0	0	0	0	0	0	0	0	0	0	0	0	0	0	0	0	0	0	0	0	0	0	0	0	0	0	0	0
Otu1799	0	0	0	0	0	0	0	0	0	0	0.0114064	0	0	0	0	0	0	0	0	0	0	0	0	0	0	0	0	0	0	0	0	0	0	0	0	0	0	0	0	0	0	0	0	0	0	0	0	0	0
Otu1800	0	0	0	0	0	0	0	0	0	0	0	0	0	0	0	0	0	0	0	0	0	0	0	0	0	0	0	0	0	0	0	0	0	0	0	0	0	0	0	0	0	0	0	0	0	0	0	0	0
Otu1801	0	0	0	0	0	0	0	0	0	0	0	0	0	0	0	0	0	0	0	0	0	0	0	0	0	0	0	0	0	0	0	0	0	0	0	0	0	0	0	0	0	0	0	0	0	0	0	0	0
Otu1802	0	0	0	0	0	0	0	0	0	0	0.0114064	0	0	0	0	0	0	0	0	0	0	0	0	0	0	0	0	0	0	0	0	0	0	0	0	0	0	0	0	0	0	0	0	0	0	0	0	0	0
Otu1803	0	0	0	0	0	0	0	0	0	0	0	0	0	0	0	0	0	0	0	0	0	0	0	0	0	0	0	0	0	0	0	0	0	0	0	0	0	0	0	0	0	0	0	0	0	0	0	0	0
Otu1804	0	0	0	0	0	0	0	0	0	0	0.0114064	0	0	0	0	0	0	0	0	0	0	0	0	0	0	0	0	0	0	0	0	0	0	0	0	0	0	0	0	0	0	0	0	0	0	0	0	0	0
Otu1805	0	0	0	0	0	0	0	0	0	0	0	0	0	0	0	0	0	0	0	0	0	0	0	0	0	0	0	0	0	0	0	0	0	0	0	0	0	0	0	0	0	0	0	0	0	0	0	0	0
Otu1806	0	0	0	0	0	0	0	0	0	0	0	0	0	0	0	0	0	0	0	0	0	0	0	0	0	0	0	0	0	0	0	0	0	0	0	0	0	0	0	0	0	0	0	0	0	0	0	0	0
Otu1807	0	0	0	0	0	0	0	0	0	0	0.0114064	0	0	0	0	0	0	0	0	0	0	0	0	0	0	0	0	0	0	0	0	0	0	0	0	0	0	0	0	0	0	0	0	0	0	0	0	0	0
Otu1808	0	0	0	0	0	0	0	0	0	0	0	0	0	0	0	0	0	0	0	0	0	0	0	0	0	0	0	0	0	0	0	0	0	0	0	0	0	0	0	0	0	0	0	0	0	0	0	0	0
Otu1809	0	0	0	0	0	0	0	0	0	0	0.0114064	0	0	0	0	0	0	0	0	0	0	0	0	0	0	0	0	0	0	0	0	0	0	0	0	0	0	0	0	0	0	0	0	0	0	0	0	0	0
Otu1810	0	0	0	0	0	0	0	0	0	0	0	0	0	0	0	0	0	0	0	0	0	0	0	0	0	0	0	0	0	0	0	0	0	0	0	0	0	0	0	0	0	0	0	0	0	0	0	0	0
Otu1811	0	0	0	0	0	0	0	0	0	0	0	0	0	0	0	0	0	0	0	0	0	0	0	0	0	0	0	0	0	0	0	0	0	0	0	0	0	0	0	0	0	0	0	0	0	0	0	0	0
Otu1812	0	0	0	0	0	0	0	0	0	0	0	0	0	0	0	0	0	0	0	0	0	0	0	0	0	0	0	0	0	0	0	0	0	0	0	0	0	0	0	0	0	0	0	0	0	0	0	0	0
Otu1813	0	0	0	0	0	0	0	0	0	0	0	0	0	0	0	0	0	0	0	0	0	0	0	0	0	0	0	0	0	0	0	0	0	0	0	0	0	0	0	0	0	0	0	0	0	0	0	0	0
Otu1814	0	0	0	0	0	0	0	0	0	0	0	0	0	0	0	0	0	0	0	0	0	0	0	0	0	0	0	0	0	0	0	0	0	0	0	0	0	0	0	0	0	0	0	0	0	0	0	0	0
Otu1815	0	0	0	0	0	0	0	0	0	0	0	0	0	0	0	0	0	0	0	0	0	0	0	0	0	0	0	0	0	0	0	0	0	0	0	0	0	0	0	0	0	0	0	0	0	0	0	0	0
Otu1816	0	0	0	0	0	0	0	0	0	0	0	0	0	0	0	0	0	0	0	0	0	0	0	0	0	0	0	0	0	0	0	0	0	0	0	0	0	0	0	0	0	0	0	0	0	0	0	0	0
Otu1817	0	0	0	0	0	0	0	0	0	0	0	0	0	0	0	0	0	0	0	0	0	0	0	0	0	0	0	0	0	0	0	0	0	0	0	0	0	0	0	0	0	0	0	0	0	0	0	0	0
Otu1818	0	0	0	0	0	0	0	0	0	0	0	0	0	0	0	0	0	0	0	0	0	0	0	0	0	0	0	0	0	0	0	0	0	0	0	0	0	0	0	0	0	0	0	0	0	0	0	0	0
Otu1819	0	0	0	0	0	0	0	0	0	0	0	0	0	0	0	0	0	0	0	0	0	0	0	0	0	0	0	0	0	0	0	0	0	0	0	0	0	0	0	0	0	0	0	0	0	0	0	0	0
Otu1820	0	0	0	0	0	0	0	0	0	0	0	0	0	0	0	0	0	0	0	0	0	0	0	0	0	0	0	0	0	0	0	0	0	0	0	0	0	0	0	0	0	0	0	0	0	0	0	0	0
Otu1821	0	0	0	0	0	0	0	0	0	0	0	0	0	0	0	0	0	0	0	0	0	0	0	0	0	0	0	0	0	0	0	0	0	0	0	0	0	0	0	0	0	0	0	0	0	0	0	0	0
Otu1822	0	0	0	0	0	0	0	0	0	0	0	0	0	0	0	0	0	0	0	0	0	0	0	0	0	0	0	0	0	0	0	0	0	0	0	0	0	0	0	0	0	0	0	0	0	0	0	0	0
Otu1823	0	0	0	0	0	0	0	0	0	0	0	0	0	0	0	0	0	0	0	0	0	0	0	0	0	0	0	0	0	0	0	0	0	0	0	0	0	0	0	0	0	0	0	0	0	0	0	0	0
Otu1824	0	0	0	0	0	0	0	0	0	0	0	0	0	0	0	0	0	0	0	0	0	0	0	0	0	0	0	0	0	0	0	0	0	0	0	0	0	0	0	0	0	0	0	0	0	0	0	0	0
Otu1825	0	0	0	0	0	0	0	0	0	0	0	0	0	0	0	0	0	0	0	0	0	0	0	0	0	0	0	0	0	0	0	0	0	0	0	0	0	0	0	0	0	0	0	0	0	0	0	0	0
Otu1826	0	0	0	0	0	0	0	0	0	0	0	0	0	0	0	0	0	0	0	0	0	0	0	0	0	0	0	0	0	0	0	0	0	0	0	0	0	0	0	0	0	0	0	0	0	0	0	0	0
Otu1827	0	0	0	0	0	0	0	0	0	0	0	0	0	0	0	0	0	0	0	0	0	0	0	0	0	0	0	0	0	0	0	0	0	0	0	0	0	0	0	0	0	0	0	0	0	0	0	0	0
Otu1828	0	0	0	0	0	0	0	0	0	0	0	0	0	0	0	0	0	0	0	0	0	0	0	0	0	0	0	0	0	0	0	0	0	0	0	0	0	0	0	0	0	0	0	0	0	0	0	0	0
Otu1829	0	0	0	0	0	0	0	0	0	0	0	0	0	0	0	0	0	0	0	0	0	0	0	0	0	0	0	0	0	0	0	0	0	0	0	0	0	0	0	0	0	0	0	0	0	0	0	0	0
Otu1830	0	0	0	0	0	0	0	0	0	0	0	0	0	0	0	0	0	0	0	0	0	0	0	0	0	0	0	0	0	0	0	0	0	0	0	0	0	0	0	0	0	0	0	0	0	0	0	0	0
Otu1831	0	0	0	0	0	0	0	0	0	0	0	0	0	0	0	0	0	0	0	0	0	0	0	0	0	0	0	0	0	0	0	0	0	0	0	0	0	0	0	0	0	0	0	0	0	0	0	0	0
Otu1832	0	0	0	0	0	0	0	0	0	0	0	0	0	0	0	0	0	0	0	0	0	0	0	0	0	0	0	0	0	0	0	0	0	0	0	0	0	0	0	0	0	0	0	0	0	0	0	0	0
Otu1833	0	0	0	0	0	0	0	0	0	0	0	0	0	0	0	0	0	0	0	0	0	0	0	0	0	0	0	0	0	0	0	0	0	0	0	0	0	0	0	0	0	0	0	0	0	0	0	0	0
Otu1834	0	0	0	0	0	0	0	0	0	0	0	0	0	0	0	0	0	0	0	0	0	0	0	0	0	0	0	0	0	0	0	0	0	0	0	0	0	0	0	0	0	0	0	0	0	0	0	0	0
Otu1835	0	0	0	0	0	0	0	0	0	0	0	0	0	0	0	0	0	0	0	0	0	0	0	0	0	0	0	0	0	0	0	0	0	0	0	0	0	0	0	0	0	0	0	0	0	0	0	0	0
Otu1836	0	0	0	0	0	0	0	0	0	0	0	0	0	0	0	0	0	0	0	0	0	0	0	0	0	0	0	0	0	0	0	0	0	0	0	0	0	0	0	0	0	0	0	0	0	0	0	0	0
Otu1837	0	0	0	0	0	0	0	0	0	0	0	0	0	0	0	0	0	0	0	0	0	0	0	0	0	0	0	0	0	0	0	0	0	0	0	0	0	0	0	0	0	0	0	0	0	0	0	0	0
Otu1838	0	0	0	0	0	0	0	0	0	0	0	0	0	0	0	0	0	0	0	0	0	0	0	0	0	0	0	0	0	0	0	0	0	0	0	0	0	0	0	0	0	0	0	0	0	0	0	0	0
Otu1839	0	0	0	0	0	0	0	0	0	0	0	0	0	0	0	0	0	0	0	0	0	0	0	0	0	0	0	0	0	0	0	0	0	0	0	0	0	0	0	0	0	0	0	0	0	0	0	0	0
Otu1840	0	0	0	0	0	0	0	0	0	0	0	0	0	0	0	0	0	0	0	0	0	0	0	0	0	0	0	0	0	0	0	0	0	0	0	0	0	0	0	0	0	0	0	0	0	0	0	0	0
Otu1841	0	0	0	0	0	0	0	0	0	0	0	0	0	0	0	0	0	0	0	0	0	0	0	0	0	0	0	0	0	0	0	0	0	0	0	0	0	0	0	0	0	0	0	0	0	0	0	0	0
Otu1842	0	0	0	0	0	0	0	0	0	0	0	0	0	0	0	0	0	0	0	0	0	0	0	0	0	0	0	0	0	0	0	0	0	0	0	0	0	0	0	0	0	0	0	0	0	0	0	0	0
Otu1843	0	0	0	0	0	0	0	0	0	0	0	0	0	0	0	0	0	0	0	0	0	0	0	0	0	0	0	0	0	0	0	0	0	0	0	0	0	0	0	0	0	0	0	0	0	0	0	0	0
Otu1844	0	0	0	0	0	0	0	0	0	0	0	0	0	0	0	0	0	0	0	0	0	0	0	0	0	0	0	0	0	0	0	0	0	0	0	0	0	0	0	0	0	0	0	0	0	0	0	0	0
Otu1845	0	0	0	0	0	0	0	0	0	0	0	0	0	0	0	0	0	0	0	0	0	0	0	0	0	0	0	0	0	0	0	0	0	0	0	0	0	0	0	0	0	0	0	0	0	0	0	0	0
Otu1846	0	0	0	0	0	0	0	0	0	0	0	0	0	0	0	0	0	0	0	0	0	0	0	0	0	0	0	0	0	0	0	0	0	0	0	0	0	0	0	0	0	0	0	0	0	0	0	0	0
Otu1847	0	0	0	0	0	0	0	0	0	0	0	0	0	0	0	0	0	0	0	0	0	0	0	0	0	0	0	0	0	0	0	0	0	0	0	0	0	0	0	0	0	0	0	0	0	0	0	0	0
Otu1848	0	0	0	0	0	0	0	0	0	0	0	0	0	0	0	0	0	0	0	0	0	0	0	0	0	0	0	0	0	0	0	0	0	0	0	0	0	0	0	0	0	0	0	0	0	0	0	0	0
Otu1849	0	0	0	0	0	0	0	0	0	0	0	0	0	0	0	0	0	0	0	0	0	0	0	0	0	0	0	0	0	0	0	0	0	0	0	0	0	0	0	0	0	0	0	0	0	0	0	0	0
Otu1850	0	0	0	0	0	0	0	0	0	0	0	0	0	0	0	0	0	0	0	0	0	0	0	0	0	0	0	0	0	0	0	0	0	0	0	0	0	0	0	0	0	0	0	0	0	0	0	0	0
Otu1851	0	0	0	0	0	0	0	0	0	0	0	0	0	0	0	0	0	0	0	0	0	0	0	0	0	0	0	0	0	0	0	0	0	0	0	0	0	0	0	0	0	0	0	0	0	0	0	0	0
Otu1852	0	0	0	0	0	0	0	0	0	0	0	0	0	0	0	0	0	0	0	0	0	0	0	0	0	0	0	0	0	0	0	0	0	0	0	0	0	0	0	0	0	0	0	0	0	0	0	0	0
Otu1853	0	0	0	0	0	0	0	0	0	0	0	0	0	0	0	0	0	0	0	0	0	0	0	0	0	0	0	0	0	0	0	0	0	0	0	0	0	0	0	0	0	0	0	0	0	0	0	0	0
Otu1854	0	0	0	0	0	0	0	0	0	0	0	0	0	0	0	0	0	0	0	0	0	0	0	0	0	0	0	0	0	0	0	0	0	0	0	0	0	0	0	0	0	0	0	0	0	0	0	0	0
Otu1855	0	0	0	0	0	0	0	0	0	0	0	0	0	0	0	0	0	0	0	0	0	0	0	0	0	0	0	0	0	0	0	0	0	0	0	0	0	0	0	0	0	0	0	0	0	0	0	0	0
Otu1856	0	0	0	0	0	0	0	0	0	0	0	0	0	0	0	0	0	0	0	0	0	0	0	0	0	0	0	0	0	0	0	0	0	0	0	0	0	0	0	0	0	0	0	0	0	0	0	0	0
Otu1857	0	0	0	0	0	0	0	0	0	0	0	0	0	0	0	0	0	0	0	0	0	0	0	0	0	0	0	0	0	0	0	0	0	0	0	0	0	0	0	0	0	0	0	0	0	0	0	0	0
Otu1858	0	0	0	0	0	0	0	0	0	0	0	0	0	0	0	0	0	0	0	0	0	0	0	0	0	0	0	0	0	0	0	0	0	0	0	0	0	0	0	0	0	0	0	0	0	0	0	0	0
Otu1859	0	0	0	0	0	0	0	0	0	0	0	0	0	0	0	0	0	0	0	0	0	0	0	0	0	0	0	0	0	0	0	0	0	0	0	0	0	0	0	0	0	0	0	0	0	0	0	0	0
Otu1860	0	0	0	0	0	0	0	0	0	0	0	0.0114064	0	0	0	0	0	0	0	0	0	0	0	0	0	0	0	0	0	0	0	0	0	0	0	0	0	0	0	0	0	0	0	0	0	0	0	0	0
Otu1861	0	0	0	0	0	0	0	0	0	0	0	0.0114064	0	0	0	0	0	0	0	0	0	0	0	0	0	0	0	0	0	0	0	0	0	0	0	0	0	0	0	0	0	0	0	0	0	0	0	0	0
Otu1862	0	0	0	0	0	0	0	0	0	0	0	0.0114064	0	0	0	0	0	0	0	0	0	0	0	0	0	0	0	0	0	0	0	0	0	0	0	0	0	0	0	0	0	0	0	0	0	0	0	0	0
Otu1863	0	0	0	0	0	0	0	0	0	0	0	0	0	0	0	0	0	0	0	0	0	0	0	0	0	0	0	0	0	0	0	0	0	0	0	0	0	0	0	0	0	0	0	0	0	0	0	0	0
Otu1864	0	0	0	0	0	0	0	0	0	0	0	0	0	0	0	0	0	0	0	0	0	0	0	0	0	0	0	0	0	0	0	0	0	0	0	0	0	0	0	0	0	0	0	0	0	0	0	0	0
Otu1865	0	0	0	0	0	0	0	0	0	0	0	0	0	0	0	0	0	0	0	0	0	0	0	0	0	0	0	0	0	0	0	0	0	0	0	0	0	0	0	0	0	0	0	0	0	0	0	0	0
Otu1866	0	0	0	0	0	0	0	0	0	0	0	0	0	0	0	0	0	0	0	0	0	0	0	0	0	0	0	0	0	0	0	0	0	0	0	0	0	0	0	0	0	0	0	0	0	0	0	0	0
Otu1867	0	0	0	0	0	0	0	0	0	0	0	0.0114064	0	0	0	0	0	0	0	0	0	0	0	0	0	0	0	0	0	0	0	0	0	0	0	0	0	0	0	0	0	0	0	0	0	0	0	0	0
Otu1868	0	0	0	0	0	0	0	0	0	0	0	0	0	0	0	0	0	0	0	0	0	0	0	0	0	0	0	0	0	0	0	0	0	0	0	0	0	0	0	0	0	0	0	0	0	0	0	0	0
Otu1869	0	0	0	0	0	0	0	0	0	0	0	0	0	0	0	0	0	0	0	0	0	0	0	0	0	0	0	0	0	0	0	0	0	0	0	0	0	0	0	0	0	0	0	0	0	0	0	0	0
Otu1870	0	0	0	0	0	0	0	0	0	0	0	0.0114064	0	0	0	0	0	0	0	0	0	0	0	0	0	0	0	0	0	0	0	0	0	0	0	0	0	0	0	0	0	0	0	0	0	0	0	0	0
Otu1871	0	0	0	0	0	0	0	0	0	0	0	0	0	0	0	0	0	0	0	0	0	0	0	0	0	0	0	0	0	0	0	0	0	0	0	0	0	0	0	0	0	0	0	0	0	0	0	0	0
Otu1872	0	0	0	0	0	0	0	0	0	0	0	0	0	0	0	0	0	0	0	0	0	0	0	0	0	0	0	0	0	0	0	0	0	0	0	0	0	0	0	0	0	0	0	0	0	0	0	0	0
Otu1873	0	0	0	0	0	0	0	0	0	0	0	0.0114064	0	0	0	0	0	0	0	0	0	0	0	0	0	0	0	0	0	0	0	0	0	0	0	0	0	0	0	0	0	0	0	0	0	0	0	0	0
Otu1874	0	0	0	0	0	0	0	0	0	0	0	0.0114064	0	0	0	0	0	0	0	0	0	0	0	0	0	0	0	0	0	0	0	0	0	0	0	0	0	0	0	0	0	0	0	0	0	0	0	0	0
Otu1875	0	0	0	0	0	0	0	0	0	0	0	0	0	0	0	0	0	0	0	0	0	0	0	0	0	0	0	0	0	0	0	0	0	0	0	0	0	0	0	0	0	0	0	0	0	0	0	0	0
Otu1876	0	0	0	0	0	0	0	0	0	0	0	0	0	0	0	0	0	0	0	0	0	0	0	0	0	0	0	0	0	0	0	0	0	0	0	0	0	0	0	0	0	0	0	0	0	0	0	0	0
Otu1877	0	0	0	0	0	0	0	0	0	0	0	0	0	0	0	0	0	0	0	0	0	0	0	0	0	0	0	0	0	0	0	0	0	0	0	0	0	0	0	0	0	0	0	0	0	0	0	0	0
Otu1878	0	0	0	0	0	0	0	0	0	0	0	0	0	0	0	0	0	0	0	0	0	0	0	0	0	0	0	0	0	0	0	0	0	0	0	0	0	0	0	0	0	0	0	0	0	0	0	0	0
Otu1879	0	0	0	0	0	0	0	0	0	0	0	0	0	0	0	0	0	0	0	0	0	0	0	0	0	0	0	0	0	0	0	0	0	0	0	0	0	0	0	0	0	0	0	0	0	0	0	0	0
Otu1880	0	0	0	0	0	0	0	0	0	0	0	0	0	0	0	0	0	0	0	0	0	0	0	0	0	0	0	0	0	0	0	0	0	0	0	0	0	0	0	0	0	0	0	0	0	0	0	0	0
Otu1881	0	0	0	0	0	0	0	0	0	0	0	0	0	0	0	0	0	0	0	0	0	0	0	0	0	0	0	0	0	0	0	0	0	0	0	0	0	0	0	0	0	0	0	0	0	0	0	0	0
Otu1882	0	0	0	0	0	0	0	0	0	0	0	0	0	0	0	0	0	0	0	0	0	0	0	0	0	0	0	0	0	0	0	0	0	0	0	0	0	0	0	0	0	0	0	0	0	0	0	0	0
Otu1883	0	0	0	0	0	0	0	0	0	0	0	0	0	0	0	0	0	0	0	0	0	0	0	0	0	0	0	0	0	0	0	0	0	0	0	0	0	0	0	0	0	0	0	0	0	0	0	0	0
Otu1884	0	0	0	0	0	0	0	0	0	0	0	0	0	0	0	0	0	0	0	0	0	0	0	0	0	0	0	0	0	0	0	0	0	0	0	0	0	0	0	0	0	0	0	0	0	0	0	0	0
Otu1885	0	0	0	0	0	0	0	0	0	0	0	0	0	0	0	0	0	0	0	0	0	0	0	0	0	0	0	0	0	0	0	0	0	0	0	0	0	0	0	0	0	0	0	0	0	0	0	0	0
Otu1886	0	0	0	0	0	0	0	0	0	0	0	0	0	0	0	0	0	0	0	0	0	0	0	0	0	0	0	0	0	0	0	0	0	0	0	0	0	0	0	0	0	0	0	0	0	0	0	0	0
Otu1887	0	0	0	0	0	0	0	0	0	0	0	0	0	0	0	0	0	0	0	0	0	0	0	0	0	0	0	0	0	0	0	0	0	0	0	0	0	0	0	0	0	0	0	0	0	0	0	0	0
Otu1888	0	0	0	0	0	0	0	0	0	0	0	0.0114064	0	0	0	0	0	0	0	0	0	0	0	0	0	0	0	0	0	0	0	0	0	0	0	0	0	0	0	0	0	0	0	0	0	0	0	0	0
Otu1889	0	0	0	0	0	0	0	0	0	0	0	0	0	0	0	0	0	0	0	0	0	0	0	0	0	0	0	0	0	0	0	0	0	0	0	0	0	0	0	0	0	0	0	0	0	0	0	0	0
Otu1890	0	0	0	0	0	0	0	0	0	0	0	0	0	0	0	0	0	0	0	0	0	0	0	0	0	0	0	0	0	0	0	0	0	0	0	0	0	0	0	0	0	0	0	0	0	0	0	0	0
Otu1891	0	0	0	0	0	0	0	0	0	0	0	0.0114064	0	0	0	0	0	0	0	0	0	0	0	0	0	0	0	0	0	0	0	0	0	0	0	0	0	0	0	0	0	0	0	0	0	0	0	0	0
Otu1892	0	0	0	0	0	0	0	0	0	0	0	0.0114064	0	0	0	0	0	0	0	0	0	0	0	0	0	0	0	0	0	0	0	0	0	0	0	0	0	0	0	0	0	0	0	0	0	0	0	0	0
Otu1893	0	0	0	0	0	0	0	0	0	0	0	0	0	0	0	0	0	0	0	0	0	0	0	0	0	0	0	0	0	0	0	0	0	0	0	0	0	0	0	0	0	0	0	0	0	0	0	0	0
Otu1894	0	0	0	0	0	0	0	0	0	0	0.0114064	0	0	0	0	0	0	0	0	0	0	0	0	0	0	0	0	0	0	0	0	0	0	0	0	0	0	0	0	0	0	0	0	0	0	0	0	0	0
Otu1895	0	0	0	0	0	0	0	0	0	0	0.0114064	0	0	0	0	0	0	0	0	0	0	0	0	0	0	0	0	0	0	0	0	0	0	0	0	0	0	0	0	0	0	0	0	0	0	0	0	0	0
Otu1896	0	0	0	0	0	0	0	0	0	0	0	0	0	0	0	0	0	0	0	0	0	0	0	0	0	0	0	0	0	0	0	0	0	0	0	0	0	0	0	0	0	0	0	0	0	0	0	0	0
Otu1897	0	0	0	0	0	0	0	0	0	0	0.0114064	0	0	0	0	0	0	0	0	0	0	0	0	0	0	0	0	0	0	0	0	0	0	0	0	0	0	0	0	0	0	0	0	0	0	0	0	0	0
Otu1898	0	0	0	0	0	0	0	0	0	0	0	0	0	0	0	0	0	0	0	0	0	0	0	0	0	0	0	0	0	0	0	0	0	0	0	0	0	0	0	0	0	0	0	0	0	0	0	0	0
Otu1899	0	0	0	0	0	0	0	0	0	0	0.0114064	0	0	0	0	0	0	0	0	0	0	0	0	0	0	0	0	0	0	0	0	0	0	0	0	0	0	0	0	0	0	0	0	0	0	0	0	0	0
Otu1900	0	0	0	0	0	0	0	0	0	0	0	0	0	0	0	0	0	0	0	0	0	0	0	0	0	0	0	0	0	0	0	0	0	0	0	0	0	0	0	0	0	0	0	0	0	0	0	0	0
Otu1901	0	0	0	0	0	0	0	0	0	0	0	0	0	0	0	0	0	0	0	0	0	0	0	0	0	0	0	0	0	0	0	0	0	0	0	0	0	0	0	0	0	0	0	0	0	0	0	0	0
Otu1902	0	0	0	0	0	0	0	0	0	0	0	0	0	0	0	0	0	0	0	0	0	0	0	0	0	0	0	0	0	0	0	0	0	0	0	0	0	0	0	0	0	0	0	0	0	0	0	0	0
Otu1903	0	0	0	0	0	0	0	0	0	0	0	0	0	0	0	0	0	0	0	0	0	0	0	0	0	0	0	0	0	0	0	0	0	0	0	0	0	0	0	0	0	0	0	0	0	0	0	0	0
Otu1904	0	0	0	0	0	0	0	0	0	0	0	0	0	0	0	0	0	0	0	0	0	0	0	0	0	0	0	0	0	0	0	0	0	0	0	0	0	0	0	0	0	0	0	0	0	0	0	0	0
Otu1905	0	0	0	0	0	0	0	0	0	0	0	0	0	0	0	0	0	0	0	0	0	0	0	0	0	0	0	0	0	0	0	0	0	0	0	0	0	0	0	0	0	0	0	0	0	0	0	0	0
Otu1906	0	0	0	0	0	0	0	0	0	0	0.0114064	0	0	0	0	0	0	0	0	0	0	0	0	0	0	0	0	0	0	0	0	0	0	0	0	0	0	0	0	0	0	0	0	0	0	0	0	0	0
Otu1907	0	0	0	0	0	0	0	0	0	0	0	0	0	0	0	0	0	0	0	0	0	0	0	0	0	0	0	0	0	0	0	0	0	0	0	0	0	0	0	0	0	0	0	0	0	0	0	0	0
Otu1908	0	0	0	0	0	0	0	0	0	0	0	0	0	0	0	0	0	0	0	0	0	0	0	0	0	0	0	0	0	0	0	0	0	0	0	0	0	0	0	0	0	0	0	0	0	0	0	0	0
Otu1909	0	0	0	0	0	0	0	0	0	0	0.0114064	0	0	0	0	0	0	0	0	0	0	0	0	0	0	0	0	0	0	0	0	0	0	0	0	0	0	0	0	0	0	0	0	0	0	0	0	0	0
Otu1910	0	0	0	0	0	0	0	0	0	0	0	0	0	0	0	0	0	0	0	0	0	0	0	0	0	0	0	0	0	0	0	0	0	0	0	0	0	0	0	0	0	0	0	0	0	0	0	0	0
Otu1911	0	0	0	0	0	0	0	0	0	0	0	0	0	0	0	0	0	0	0	0	0	0	0	0	0	0	0	0	0	0	0	0	0	0	0	0	0	0	0	0	0	0	0	0	0	0	0	0	0
Otu1912	0	0	0	0	0	0	0	0	0	0	0	0	0	0	0	0	0	0	0	0	0	0	0	0	0	0	0	0	0	0	0	0	0	0	0	0	0	0	0	0	0	0	0	0	0	0	0	0	0
Otu1913	0	0	0	0	0	0	0	0	0	0	0.0114064	0	0	0	0	0	0	0	0	0	0	0	0	0	0	0	0	0	0	0	0	0	0	0	0	0	0	0	0	0	0	0	0	0	0	0	0	0	0
Otu1914	0	0	0	0	0	0	0	0	0	0	0	0	0	0	0	0	0	0	0	0	0	0	0	0	0	0	0	0	0	0	0	0	0	0	0	0	0	0	0	0	0	0	0	0	0	0	0	0	0
Otu1915	0	0	0	0	0	0	0	0	0	0	0	0	0	0	0	0	0	0	0	0	0	0	0	0	0	0	0	0	0	0	0	0	0	0	0	0	0	0	0	0	0	0	0	0	0	0	0	0	0
Otu1916	0	0	0	0	0	0	0	0	0	0	0	0	0	0	0	0	0	0	0	0	0	0	0	0	0	0	0	0	0	0	0	0	0	0	0	0	0	0	0	0	0	0	0	0	0	0	0	0	0
Otu1917	0	0	0	0	0	0	0	0	0	0	0	0.0114064	0	0	0	0	0	0	0	0	0	0	0	0	0	0	0	0	0	0	0	0	0	0	0	0	0	0	0	0	0	0	0	0	0	0	0	0	0
Otu1918	0	0	0	0	0	0	0	0	0	0	0	0	0	0	0	0	0	0	0	0	0	0	0	0	0	0	0	0	0	0	0	0	0	0	0	0	0	0	0	0	0	0	0	0	0	0	0	0	0
Otu1919	0	0	0	0	0	0	0	0	0	0	0	0	0	0	0	0	0	0	0	0	0	0	0	0	0	0	0	0	0	0	0	0	0	0	0	0	0	0	0	0	0	0	0	0	0	0	0	0	0
Otu1920	0	0	0	0	0	0	0	0	0	0	0	0	0	0	0	0	0	0	0	0	0	0	0	0	0	0	0	0	0	0	0	0	0	0	0	0	0	0	0	0	0	0	0	0	0	0	0	0	0
Otu1921	0	0	0	0	0	0	0	0	0	0	0	0.0114064	0	0	0	0	0	0	0	0	0	0	0	0	0	0	0	0	0	0	0	0	0	0	0	0	0	0	0	0	0	0	0	0	0	0	0	0	0
Otu1922	0	0	0	0	0	0	0	0	0	0	0	0	0	0	0	0	0	0	0	0	0	0	0	0	0	0	0	0	0	0	0	0	0	0	0	0	0	0	0	0	0	0	0	0	0	0	0	0	0
Otu1923	0	0	0	0	0	0	0	0	0	0	0	0	0	0	0	0	0	0	0	0	0	0	0	0	0	0	0	0	0	0	0	0	0	0	0	0	0	0	0	0	0	0	0	0	0	0	0	0	0
Otu1924	0	0	0	0	0	0	0	0	0	0	0	0	0	0	0	0	0	0	0	0	0	0	0	0	0	0	0	0	0	0	0	0	0	0	0	0	0	0	0	0	0	0	0	0	0	0	0	0	0
Otu1925	0	0	0	0	0	0	0	0	0	0	0	0	0	0	0	0	0	0	0	0	0	0	0	0	0	0	0	0	0	0	0	0	0	0	0	0	0	0	0	0	0	0	0	0	0	0	0	0	0
Otu1926	0	0	0	0	0	0	0	0	0	0	0	0	0	0	0	0	0	0	0	0	0	0	0	0	0	0	0	0	0	0	0	0	0	0	0	0	0	0	0	0	0	0	0	0	0	0	0	0	0
Otu1927	0	0	0	0	0	0	0	0	0	0	0	0	0	0	0	0	0	0	0	0	0	0	0	0	0	0	0	0	0	0	0	0	0	0	0	0	0	0	0	0	0	0	0	0	0	0	0	0	0
Otu1928	0	0	0	0	0	0	0	0	0	0	0	0	0	0	0	0	0	0	0	0	0	0	0	0	0	0	0	0	0	0	0	0	0	0	0	0	0	0	0	0	0	0	0	0	0	0	0	0	0
Otu1929	0	0	0	0	0	0	0	0	0	0	0	0	0	0	0	0	0	0	0	0	0	0	0	0	0	0	0	0	0	0	0	0	0	0	0	0	0	0	0	0	0	0	0	0	0	0	0	0	0
Otu1930	0	0	0	0	0	0	0	0	0	0	0	0	0	0	0	0	0	0	0	0	0	0	0	0	0	0	0	0	0	0	0	0	0	0	0	0	0	0	0	0	0	0	0	0	0	0	0	0	0
Otu1931	0	0	0	0	0	0	0	0	0	0	0.0114064	0	0	0	0	0	0	0	0	0	0	0	0	0	0	0	0	0	0	0	0	0	0	0	0	0	0	0	0	0	0	0	0	0	0	0	0	0	0
Otu1932	0	0	0	0	0	0	0	0	0	0	0	0	0	0	0	0	0	0	0	0	0	0	0	0	0	0	0	0	0	0	0	0	0	0	0	0	0	0	0	0	0	0	0	0	0	0	0	0	0
Otu1933	0	0	0	0	0	0	0	0	0	0	0.0114064	0	0	0	0	0	0	0	0	0	0	0	0	0	0	0	0	0	0	0	0	0	0	0	0	0	0	0	0	0	0	0	0	0	0	0	0	0	0
Otu1934	0	0	0	0	0	0	0	0	0	0	0	0	0	0	0	0	0	0	0	0	0	0	0	0	0	0	0	0	0	0	0	0	0	0	0	0	0	0	0	0	0	0	0	0	0	0	0	0	0
Otu1935	0	0	0	0	0	0	0	0	0	0	0	0	0	0	0	0	0	0	0	0	0	0	0	0	0	0	0	0	0	0	0	0	0	0	0	0	0	0	0	0	0	0	0	0	0	0	0	0	0
Otu1936	0	0	0	0	0	0	0	0	0	0	0	0	0	0	0	0	0	0	0	0	0	0	0	0	0	0.0114064	0	0	0	0	0	0	0	0	0	0	0	0	0	0	0	0	0	0	0	0	0	0	0
Otu1937	0	0	0	0	0	0	0	0	0	0	0	0	0	0	0	0	0	0	0	0	0	0	0	0	0	0.0114064	0	0	0	0	0	0	0	0	0	0	0	0	0	0	0	0	0	0	0	0	0	0	0
Otu1938	0	0	0	0	0	0	0	0	0	0	0	0	0	0	0	0	0	0	0	0	0	0	0	0	0	0.0114064	0	0	0	0	0	0	0	0	0	0	0	0	0	0	0	0	0	0	0	0	0	0	0
Otu1939	0	0	0	0	0	0	0	0	0	0	0	0	0	0	0	0	0	0	0	0	0	0	0	0	0	0	0	0	0	0	0	0	0	0	0	0	0	0.0114064	0	0	0	0	0	0	0	0	0	0	0
Otu1940	0	0	0	0	0	0	0	0	0	0	0	0	0	0	0	0	0	0	0	0	0	0	0	0	0	0.0114064	0	0	0	0	0	0	0	0	0	0	0	0	0	0	0	0	0	0	0	0	0	0	0
Otu1941	0	0	0	0	0	0	0	0	0	0	0	0	0	0	0	0	0	0	0	0	0	0	0	0	0	0.0114064	0	0	0	0	0	0	0	0	0	0	0	0	0	0	0	0	0	0	0	0	0	0	0
Otu1942	0	0	0	0	0	0	0	0	0	0	0	0	0	0	0	0	0	0	0	0	0	0	0	0	0	0	0	0	0	0	0	0	0	0	0	0	0	0.0114064	0	0	0	0	0	0	0	0	0	0	0
Otu1943	0	0	0	0	0	0	0	0	0	0	0	0	0	0	0	0	0	0	0	0	0	0	0	0	0	0.0114064	0	0	0	0	0	0	0	0	0	0	0	0	0	0	0	0	0	0	0	0	0	0	0
Otu1944	0	0	0	0	0	0	0	0	0	0	0	0	0	0	0	0	0	0	0	0	0	0	0	0	0	0.0114064	0	0	0	0	0	0	0	0	0	0	0	0	0	0	0	0	0	0	0	0	0	0	0
Otu1945	0	0	0	0	0	0	0	0	0	0	0	0	0	0	0	0	0	0	0	0	0	0	0	0	0	0	0	0	0	0	0	0	0	0	0	0	0	0.0114064	0	0	0	0	0	0	0	0	0	0	0
Otu1946	0	0	0	0	0	0	0	0	0	0	0	0	0	0	0	0	0	0	0	0	0	0	0	0	0	0.0114064	0	0	0	0	0	0	0	0	0	0	0	0	0	0	0	0	0	0	0	0	0	0	0
Otu1947	0	0	0	0	0	0	0	0	0	0	0	0	0	0	0	0	0	0	0	0	0	0	0	0	0	0	0	0	0	0	0	0	0	0	0	0	0	0.0114064	0	0	0	0	0	0	0	0	0	0	0
Otu1948	0	0	0	0	0	0	0	0	0	0	0	0	0	0	0	0	0	0	0	0	0	0	0	0	0	0	0	0	0	0	0	0	0	0	0	0	0	0.0114064	0	0	0	0	0	0	0	0	0	0	0
Otu1949	0	0	0	0	0	0	0	0	0	0	0	0	0	0	0	0	0	0	0	0	0	0	0	0	0	0	0	0	0	0	0	0	0	0	0	0	0	0.0114064	0	0	0	0	0	0	0	0	0	0	0
Otu1950	0	0	0	0	0	0	0	0	0	0	0	0	0	0	0	0	0	0	0	0	0	0	0	0	0	0	0	0	0	0	0	0	0	0	0	0	0	0.0114064	0	0	0	0	0	0	0	0	0	0	0
Otu1951	0	0	0	0	0	0	0	0	0	0	0	0	0	0	0	0	0	0	0	0	0	0	0	0	0	0	0	0	0	0	0	0	0	0	0	0	0	0.0114064	0	0	0	0	0	0	0	0	0	0	0
Otu1952	0	0	0	0	0	0	0	0	0	0	0	0	0	0	0	0	0	0	0	0	0	0	0	0	0	0.0114064	0	0	0	0	0	0	0	0	0	0	0	0	0	0	0	0	0	0	0	0	0	0	0
Otu1953	0	0	0	0	0	0	0	0	0	0	0	0	0	0	0	0	0	0	0	0	0	0	0	0	0	0.0114064	0	0	0	0	0	0	0	0	0	0	0	0	0	0	0	0	0	0	0	0	0	0	0
Otu1954	0	0	0	0	0	0	0	0	0	0	0	0	0	0	0	0	0	0	0	0	0	0	0	0	0	0	0	0	0	0	0	0	0	0	0	0	0	0.0114064	0	0	0	0	0	0	0	0	0	0	0
Otu1955	0	0	0	0	0	0	0	0	0	0	0	0	0	0	0	0	0	0	0	0	0	0	0	0	0	0	0	0	0	0	0	0	0	0	0	0	0	0.0114064	0	0	0	0	0	0	0	0	0	0	0
Otu1956	0	0	0	0	0	0	0	0	0	0	0	0	0	0	0	0	0	0	0	0	0	0	0	0	0	0.0114064	0	0	0	0	0	0	0	0	0	0	0	0	0	0	0	0	0	0	0	0	0	0	0
Otu1957	0	0	0	0	0	0	0	0	0	0	0	0	0	0	0	0	0	0	0	0	0	0	0	0	0	0	0	0	0	0	0	0	0	0	0	0	0	0.0114064	0	0	0	0	0	0	0	0	0	0	0
Otu1958	0	0	0	0	0	0	0	0	0	0	0	0	0	0	0	0	0	0	0	0	0	0	0	0	0	0	0	0	0	0	0	0	0	0	0	0	0	0.0114064	0	0	0	0	0	0	0	0	0	0	0
Otu1959	0	0	0	0	0	0	0	0	0	0	0	0	0	0	0	0	0	0	0	0	0	0	0	0	0	0.0114064	0	0	0	0	0	0	0	0	0	0	0	0	0	0	0	0	0	0	0	0	0	0	0
Otu1960	0	0	0	0	0	0	0	0	0	0	0	0	0	0	0	0	0	0	0	0	0	0	0	0	0	0.0114064	0	0	0	0	0	0	0	0	0	0	0	0	0	0	0	0	0	0	0	0	0	0	0
Otu1961	0	0	0	0	0	0	0	0	0	0	0	0	0	0	0	0	0	0	0	0	0	0	0	0	0	0.0114064	0	0	0	0	0	0	0	0	0	0	0	0	0	0	0	0	0	0	0	0	0	0	0
Otu1962	0	0	0	0	0	0	0	0	0	0	0	0	0	0	0	0	0	0	0	0	0	0	0	0	0	0.0114064	0	0	0	0	0	0	0	0	0	0	0	0	0	0	0	0	0	0	0	0	0	0	0
Otu1963	0	0	0	0	0	0	0	0	0	0	0	0	0	0	0	0	0	0	0	0	0	0	0	0	0	0	0	0	0	0	0	0	0	0	0	0	0	0	0	0	0	0.0114064	0	0	0	0	0	0	0
Otu1964	0	0	0	0	0	0	0	0	0	0	0	0	0	0	0	0	0	0	0	0	0	0	0	0	0	0.0114064	0	0	0	0	0	0	0	0	0	0	0	0	0	0	0	0	0	0	0	0	0	0	0
Otu1965	0	0	0	0	0	0	0	0	0	0	0	0	0	0	0	0	0	0	0	0	0	0	0	0	0	0.0114064	0	0	0	0	0	0	0	0	0	0	0	0	0	0	0	0	0	0	0	0	0	0	0
Otu1966	0	0	0	0	0	0	0	0	0	0	0	0	0	0	0	0	0	0	0	0	0	0	0	0	0	0.0114064	0	0	0	0	0	0	0	0	0	0	0	0	0	0	0	0	0	0	0	0	0	0	0
Otu1967	0	0	0	0	0	0	0	0	0	0	0	0	0	0	0	0	0	0	0	0	0	0	0	0	0	0.0114064	0	0	0	0	0	0	0	0	0	0	0	0	0	0	0	0	0	0	0	0	0	0	0
Otu1968	0	0	0	0	0	0	0	0	0	0	0	0	0	0	0	0	0	0	0	0	0	0	0	0	0	0	0	0	0	0	0	0	0	0	0	0	0	0.0114064	0	0	0	0	0	0	0	0	0	0	0
Otu1969	0	0	0	0	0	0	0	0	0	0	0	0	0	0	0	0	0	0	0	0	0	0	0	0	0	0.0114064	0	0	0	0	0	0	0	0	0	0	0	0	0	0	0	0	0	0	0	0	0	0	0
Otu1970	0	0	0	0	0	0	0	0	0	0	0	0	0	0	0	0	0	0	0	0	0	0	0	0	0	0.0114064	0	0	0	0	0	0	0	0	0	0	0	0	0	0	0	0	0	0	0	0	0	0	0
Otu1971	0	0	0	0	0	0	0	0	0	0	0	0	0	0	0	0	0	0	0	0	0	0	0	0	0	0	0	0	0	0	0	0	0	0	0	0	0	0.0114064	0	0	0	0	0	0	0	0	0	0	0
Otu1972	0	0	0	0	0	0	0	0	0	0	0	0	0	0	0	0	0	0	0	0	0	0	0	0	0	0.0114064	0	0	0	0	0	0	0	0	0	0	0	0	0	0	0	0	0	0	0	0	0	0	0
Otu1973	0	0	0	0	0	0	0	0	0	0	0	0	0	0	0	0	0	0	0	0	0	0	0	0	0	0.0114064	0	0	0	0	0	0	0	0	0	0	0	0	0	0	0	0	0	0	0	0	0	0	0
Otu1974	0	0	0	0	0	0	0	0	0	0	0	0	0	0	0	0	0	0	0	0	0	0	0	0	0	0.0114064	0	0	0	0	0	0	0	0	0	0	0	0	0	0	0	0	0	0	0	0	0	0	0
Otu1975	0	0	0	0	0	0	0	0	0	0	0	0	0	0	0	0	0	0	0	0	0	0	0	0	0	0	0	0	0	0	0	0	0	0	0	0	0	0.0114064	0	0	0	0	0	0	0	0	0	0	0
Otu1976	0	0	0	0	0	0	0	0	0	0	0	0	0	0	0	0	0	0	0	0	0	0	0	0	0	0	0	0	0	0	0	0	0	0	0	0	0	0.0114064	0	0	0	0	0	0	0	0	0	0	0
Otu1977	0	0	0	0	0	0	0	0	0	0	0	0	0	0	0	0	0	0	0	0	0	0	0	0	0	0.0114064	0	0	0	0	0	0	0	0	0	0	0	0	0	0	0	0	0	0	0	0	0	0	0
Otu1978	0	0	0	0	0	0	0	0	0	0	0	0	0	0	0	0	0	0	0	0	0	0	0	0	0	0	0	0	0	0	0	0	0	0	0	0	0	0.0114064	0	0	0	0	0	0	0	0	0	0	0
Otu1979	0	0	0	0	0	0	0	0	0	0	0	0	0	0	0	0	0	0	0	0	0	0	0	0	0	0.0114064	0	0	0	0	0	0	0	0	0	0	0	0	0	0	0	0	0	0	0	0	0	0	0
Otu1980	0	0	0	0	0	0	0	0	0	0	0	0	0	0	0	0	0	0	0	0	0	0	0	0	0	0	0	0	0	0	0	0	0	0	0	0	0	0.0114064	0	0	0	0	0	0	0	0	0	0	0
Otu1981	0	0	0	0	0	0	0	0	0	0	0	0	0	0	0	0	0	0	0	0	0	0	0	0	0	0	0	0	0	0	0	0	0	0	0	0	0	0.0114064	0	0	0	0	0	0	0	0	0	0	0
Otu1982	0	0	0	0	0	0	0	0	0	0	0	0	0	0	0	0	0	0	0	0	0	0	0	0	0	0	0	0	0	0	0	0	0	0	0	0	0	0.0114064	0	0	0	0	0	0	0	0	0	0	0
Otu1983	0	0	0	0	0	0	0	0	0	0	0	0	0	0	0	0	0	0	0	0	0	0	0	0	0	0.0114064	0	0	0	0	0	0	0	0	0	0	0	0	0	0	0	0	0	0	0	0	0	0	0
Otu1984	0	0	0	0	0	0	0	0	0	0	0	0	0	0	0	0	0	0	0	0	0	0	0	0	0	0	0	0	0	0	0	0	0	0	0	0	0	0.0114064	0	0	0	0	0	0	0	0	0	0	0
Otu1985	0	0	0	0	0	0	0	0	0	0	0	0	0	0	0	0	0	0	0	0	0	0	0	0	0	0	0	0	0	0	0	0	0	0	0	0	0	0.0114064	0	0	0	0	0	0	0	0	0	0	0
Otu1986	0	0	0	0	0	0	0	0	0	0	0	0	0	0	0	0	0	0	0	0	0	0	0	0	0	0	0	0	0	0	0	0	0	0	0	0	0	0.0114064	0	0	0	0	0	0	0	0	0	0	0
Otu1987	0	0	0	0	0	0	0	0	0	0	0	0	0	0	0	0	0	0	0	0	0	0	0	0	0	0.0114064	0	0	0	0	0	0	0	0	0	0	0	0	0	0	0	0	0	0	0	0	0	0	0
Otu1988	0	0	0	0	0	0	0	0	0	0	0	0	0	0	0	0	0	0	0	0	0	0	0	0	0	0.0114064	0	0	0	0	0	0	0	0	0	0	0	0	0	0	0	0	0	0	0	0	0	0	0
Otu1989	0	0	0	0	0	0	0	0	0	0	0	0	0	0	0	0	0	0	0	0	0	0	0	0	0	0.0114064	0	0	0	0	0	0	0	0	0	0	0	0	0	0	0	0	0	0	0	0	0	0	0
Otu1990	0	0	0	0	0	0	0	0	0	0	0	0	0	0	0	0	0	0	0	0	0	0	0	0	0	0	0	0	0	0	0	0	0	0	0	0	0	0.0114064	0	0	0	0	0	0	0	0	0	0	0
Otu1991	0	0	0	0	0	0	0	0	0	0	0	0	0	0	0	0	0	0	0	0	0	0	0	0	0	0.0114064	0	0	0	0	0	0	0	0	0	0	0	0	0	0	0	0	0	0	0	0	0	0	0
[truncated: 1,750 more rows]
[truncated: 51 more columns]
